# Supplementary material for: Sirt5-mediated desuccinylation of OPTN protects retinal ganglion cells from autophagic flux blockade in diabetic retinopathy
Source: Cell Death Discov. 2022 Feb 14;8:63. doi: 10.1038/s41420-022-00861-5 (PMC8844082; doi:10.1038/s41420-022-00861-5)
Supplement: Supplementary file 2 — ms data [file 41420_2022_861_MOESM2_ESM.xlsx]

## Sheet: Peptide_quant
ID	Sequence	Length	Modifications	Modified sequence	Charge	m/z	Mass error [ppm]	PEP	Score	MS/MS Count	C1 intensity	C2 intensity	C3 intensity	T1 intensity	T2 intensity	T3 intensity
0	AACLLPKLDELRDEGK	16	Succi(K)	_AACLLPK(su)LDELRDEGK_	3	643.331	0.45125	7.1872e-28	162.76	1	12141	9469.6	11712	13041	15011	10575
1	AACLLPKLDELRDEGK	16	Succi(K)	_AACLLPK(su)LDELRDEGK_	3	643.331	1.0611	0.0037853	72.433	1	7561.5	5128.1	6800.8	8864.4	9433.9	6180.5
2	AACLLPKLDELRDEGK	16	Succi(K)	_AACLLPK(su)LDELRDEGK_	3	643.331	1.8301	1.12e-46	176.49	2	28338	22225	23945	28312	30696	22077
3	AACLLPKLDELRDEGK	16	Succi(K)	_AACLLPK(su)LDELRDEGK_	4	482.75	1.1328	0.0012771	68.413	2	6568.4	4894.6	5992.6	6453.3	6754.7	6357.3
4	AAFTECCQAADK	12	Unmodified	_AAFTECCQAADK_	3	457.86	0.86288	3.9459e-05	120.57	2	3212.4	2958.5	3147.5	3142.2	2838.9	2672.2
5	AAFTECCQAADK	12	Unmodified	_AAFTECCQAADK_	2	686.287	1.2174	1.2149e-23	161.87	1	12012	10570	13054	12444	11493	10770
6	AAFTECCQAADK	12	Unmodified	_AAFTECCQAADK_	3	457.86	0.83322	0.0049416	87.641	1	0	0	0	0	0	0
7	AAFTECCQAADK	12	Unmodified	_AAFTECCQAADK_	3	457.86	0.57751	0.0012518	103.46	1	8190.2	6587.4	7623.9	7893.2	7130.1	6374.7
8	AAFTECCQAADK	12	Unmodified	_AAFTECCQAADK_	2	686.287	0.75416	0.0033078	102.5	1	0	0	0	0	0	0
9	AAFTECCQAADK	12	Deamidation (NQ)	_AAFTECCQ(de)AADK_	3	458.188	1.1516	0.024601	47.712	1	0	0	0	0	0	0
10	AAFTECCQAADKAACLLPK	19	Succi(K)	_AAFTECCQAADK(su)AACLLPK_	3	742.339	0.95211	0.0020602	56.817	2	7316.9	5038.2	7350.9	6589.6	7083.4	4452.8
11	AAFTECCQAADKAACLLPK	19	Succi(K)	_AAFTECCQAADK(su)AACLLPK_	3	742.339	0.088213	2.0849e-17	130.01	1	0	0	0	0	0	0
12	AAFTECCQAADKAACLLPK	19	Succi(K)	_AAFTECCQAADK(su)AACLLPK_	3	742.339	1.4489	0.0018236	57.173	2	20116	14034	17760	18117	17331	13280
13	AAFTECCQAADKAACLLPK	19	Succi(K)	_AAFTECCQAADK(su)AACLLPK_	4	557.006	1.7732	0.0032836	54.004	1	0	0	0	0	0	0
14	AAFTECCQAADKAACLLPK	19	Succi(K)	_AAFTECCQAADK(su)AACLLPK_	4	557.006	1.3495	1.1397e-18	132.51	2	4942.4	3259.9	4339.7	3684.8	4618.3	3214.5
15	AAFTECCQAADKAACLLPK	19	Succi(K)	_AAFTECCQAADK(su)AACLLPK_	3	742.339	1.0261	2.4871e-52	183.77	1	4205.1	3616.5	4287.6	4525.6	4512.7	3862
16	AAFTECCQAADKAACLLPK	19	Succi(K)	_AAFTECCQAADK(su)AACLLPK_	2	1113.01	0.36043	4.1156e-225	277.6	1	66784	53075	67453	63250	67177	56495
17	AAFTECCQAADKAACLLPK	19	Deamidation (NQ),Succi(K)	_AAFTECCQ(de)AADK(su)AACLLPK_	3	742.667	1.5077	1.1675e-08	108.97	1	4562.8	3451.5	4191.1	4777.5	5139.5	3919.9
18	AAFTECCQAADKAACLLPK	19	Deamidation (NQ),Succi(K)	_AAFTECCQ(de)AADK(su)AACLLPK_	3	742.667	0.50848	0.0030219	58.024	1	4238.1	2803.9	3776.7	3476	3775.8	2862.5
19	AAFTECCQAADKAACLLPK	19	Unmodified	_AAFTECCQAADKAACLLPK_	4	532.002	1.9004	4.1332e-41	165.3	1	5636.1	3978.6	5501.6	7394.1	6242.9	5387.8
20	AAFTECCQAADKAACLLPKLDELRDEGK	28	Succi(K)	_AAFTECCQAADKAACLLPK(su)LDELRDEGK_	4	820.888	1.0069	7.3966e-16	92.873	1	0	0	0	0	0	0
21	AAFTECCQAADKAACLLPKLDELRDEGK	28	Succi(K)	_AAFTECCQAADKAACLLPK(su)LDELRDEGK_	5	656.911	1.9157	1.6146e-127	222.63	1	7048.1	4833.6	5635.1	6527.7	7098.5	4699.8
22	AAFTECCQAADKAACLLPKLDELRDEGK	28	Succi(K)	_AAFTECCQAADK(su)AACLLPKLDELRDEGK_	5	656.911	2.3237	8.1749e-42	150.11	1	0	0	0	0	0	0
23	AAFTECCQAADKAACLLPKLDELRDEGK	28	Succi(K)	_AAFTECCQAADK(su)AACLLPKLDELRDEGK_	4	820.888	1.4214	3.6193e-33	133.28	1	0	0	0	0	0	0
24	AAFTECCQAADKAACLLPKLDELRDEGK	28	2 Succi(K)	_AAFTECCQAADK(su)AACLLPK(su)LDELRDEGK_	4	845.892	1.2097	5.9282e-62	173.4	1	0	0	0	0	0	0
25	AAFTECCQAADKAACLLPKLDELRDEGK	28	Deamidation (NQ),2 Succi(K)	_AAFTECCQ(de)AADK(su)AACLLPK(su)LDELRDEGK_	4	846.138	1.1339	6.1164e-06	65.795	1	0	0	0	0	0	0
26	AAFTECCQAADKAACLLPKLDELRDEGKASSAK	33	2 Succi(K)	_AAFTECCQAADKAACLLPK(su)LDELRDEGK(su)ASSAK_	5	765.761	1.4748	6.8887e-58	158.57	1	9153.6	5920.3	7377.2	5778.2	6660.2	5029.1
27	AAFTECCQAADKAACLLPKLDELRDEGKASSAK	33	2 Succi(K)	_AAFTECCQAADKAACLLPK(su)LDELRDEGK(su)ASSAK_	4	956.95	0.83556	2.2727e-25	101.21	1	19436	15378	16812	12402	15365	10217
28	AAFTECCQAADKAACLLPKLDELRDEGKASSAK	33	2 Succi(K)	_AAFTECCQAADK(su)AACLLPK(su)LDELRDEGKASSAK_	4	956.95	0.10704	5.4251e-58	159.54	2	27813	26723	29650	14727	16483	18047
29	AAHIPENAKDR	11	Deamidation (NQ),Succi(K)	_AAHIPEN(de)AK(su)DR_	3	441.549	1.4685	0.0029646	73.885	2	5510.7	3599.3	5870.1	4684.9	4701.1	4138.3
30	AAPALEKPIR	10	Succi(K)	_AAPALEK(su)PIR_	2	583.332	1.3544	0.0017072	84.31	2	0	0	0	0	0	0
31	AAPSVTLFPPSSEELQANK	19	Unmodified	_AAPSVTLFPPSSEELQANK_	3	662.677	1.8575	5.8053e-11	116.06	3	8990.7	5646.5	7725.9	9486.3	9084.9	6643.8
32	AAPSVTLFPPSSEELQANK	19	Unmodified	_AAPSVTLFPPSSEELQANK_	4	497.26	1.1373	5.539e-09	109.04	1	2217.4	1542	1881.1	2985.2	2467.8	2466
33	AAPSVTLFPPSSEELQANK	19	Unmodified	_AAPSVTLFPPSSEELQANK_	3	662.677	2.1238	4.0625e-31	155.1	4	18450	11162	15457	20454	20029	16126
34	AAPSVTLFPPSSEELQANK	19	Unmodified	_AAPSVTLFPPSSEELQANK_	4	497.26	1.4951	4.3869e-26	151.44	3	12886	10720	14298	15404	15499	14266
35	AATGECTATVGKR	13	Succi(K)	_AATGECTATVGK(su)R_	3	474.561	0.32451	6.0926e-05	93.766	1	4123.1	2776.3	3033.1	4713.1	4380.1	3042.4
36	AATGECTATVGKR	13	Succi(K)	_AATGECTATVGK(su)R_	2	711.338	1.3944	1.1302e-16	148.04	1	7238.7	5720.2	7070.6	9084.2	9571.1	8905.2
37	AATGECTATVGKR	13	Succi(K)	_AATGECTATVGK(su)R_	3	474.561	0.59535	8.1846e-06	103.2	1	0	0	0	0	0	0
38	AATGECTATVGKR	13	Succi(K)	_AATGECTATVGK(su)R_	2	711.338	0.97509	3.5598e-24	160.84	1	8081.2	5556.8	7934.9	10534	10927	10577
39	AAWGKVGAHAGEYGAEALER	20	Succi(K)	_AAWGK(su)VGAHAGEYGAEALER_	3	715.012	1.8494	0.00048396	59.339	1	0	0	0	0	0	0
40	ADDKETCFAEEGK	13	Succi(K)	_ADDK(su)ETCFAEEGK_	2	800.328	0.81136	2.992e-34	169.37	4	117260	77433	99158	90613	97683	70755
41	ADDKETCFAEEGK	13	Succi(K)	_ADDK(su)ETCFAEEGK_	4	400.667	0.66935	3.12e-06	110.38	2	5930.4	5297.9	5523.1	5300.6	5439.1	4213.5
42	ADDKETCFAEEGK	13	Succi(K)	_ADDK(su)ETCFAEEGK_	3	533.887	1.5803	0.010581	56.527	1	0	0	0	0	0	0
43	ADDKETCFAEEGK	13	Succi(K)	_ADDK(su)ETCFAEEGK_	3	533.887	1.9758	0.00013313	88.075	1	0	0	0	0	0	0
44	ADDKETCFAEEGK	13	Succi(K)	_ADDK(su)ETCFAEEGK_	3	533.887	1.925	5.6661e-13	141.54	3	7575.1	4758.7	5655.4	6360.1	6379.9	4176.9
45	ADDKETCFAEEGK	13	Succi(K)	_ADDK(su)ETCFAEEGK_	4	400.667	1.2344	7.23e-05	92.039	1	6185.6	4081.9	5311.4	4707.8	5888.8	3604.7
46	ADDKETCFAEEGK	13	Succi(K)	_ADDK(su)ETCFAEEGK_	2	800.328	1.2169	1.4514e-25	162.29	2	30853	20136	23996	25375	29431	17226
47	ADDKETCFAEEGK	13	Succi(K)	_ADDK(su)ETCFAEEGK_	3	533.887	1.4879	2.7897e-09	131.35	2	16120	10615	13116	13630	15847	9737.4
48	ADDKETCFAEEGK	13	Succi(K)	_ADDK(su)ETCFAEEGK_	2	800.328	0.89705	3.233e-09	131.56	1	21395	13510	16571	18518	17457	12882
49	ADDKETCFAEEGK	13	Succi(K)	_ADDK(su)ETCFAEEGK_	3	533.887	1.8854	1.0237e-05	102.5	2	25517	15544	19383	17807	19425	12696
50	ADDKETCFAEEGK	13	Unmodified	_ADDKETCFAEEGK_	3	500.549	0.48424	0.00016726	85.493	1	0	0	0	0	0	0
51	ADDKETCFAEEGK	13	Unmodified	_ADDKETCFAEEGK_	3	500.549	1.0519	8.2241e-05	92.38	2	0	0	0	0	0	0
52	ADDKETCFAEEGKK	14	Unmodified	_ADDKETCFAEEGKK_	4	407.687	1.934	0.00015912	87.519	2	18067	17568	22915	18494	17537	18451
53	ADDKETCFAEEGKK	14	Unmodified	_ADDKETCFAEEGKK_	3	543.247	1.2482	5.1564e-09	125.97	2	21561	16110	22889	21048	19211	19147
54	ADDKETCFAEEGKK	14	Unmodified	_ADDKETCFAEEGKK_	4	407.687	1.0473	3.15e-07	113.4	1	0	0	0	0	0	0
55	ADDKETCFAEEGKK	14	Unmodified	_ADDKETCFAEEGKK_	5	326.351	0.50307	0.0010105	68.972	1	0	0	0	0	0	0
56	ADDKETCFAEEGKK	14	Unmodified	_ADDKETCFAEEGKK_	4	407.687	0.7448	0.00018964	85.493	2	4408.3	4060.3	5473.4	4549.3	4584	4488.9
57	ADDKETCFAEEGKK	14	Unmodified	_ADDKETCFAEEGKK_	3	543.247	1.3147	5.2241e-05	99.344	1	0	0	0	0	0	0
58	ADDKETCFAEEGKK	14	Unmodified	_ADDKETCFAEEGKK_	4	407.687	1.2001	0.00026285	80.632	2	0	0	0	0	0	0
59	ADDKETCFAEEGKK	14	Unmodified	_ADDKETCFAEEGKK_	3	543.247	1.3789	0.00048678	85.988	1	0	0	0	0	0	0
60	ADDKETCFAEEGKK	14	2 Succi(K)	_ADDK(su)ETCFAEEGK(su)K_	3	609.924	1.421	0.0032369	64.244	1	0	0	0	0	0	0
61	ADDKETCFAEEGKK	14	2 Succi(K)	_ADDK(su)ETCFAEEGK(su)K_	3	609.924	1.6201	2.9235e-06	100.4	4	38372	18744	24001	24932	29444	15273
62	ADDKETCFAEEGKK	14	2 Succi(K)	_ADDK(su)ETCFAEEGK(su)K_	4	457.695	1.263	3.9834e-08	119.87	4	7796.3	7298.3	8135.1	4052.2	5012.7	4221.5
63	ADDKETCFAEEGKK	14	2 Succi(K)	_ADDK(su)ETCFAEEGK(su)K_	2	914.383	0.81791	1.7738e-44	174.52	3	0	6934.9	53158	18662	23476	27197
64	ADDKETCFAEEGKK	14	2 Succi(K)	_ADDK(su)ETCFAEEGK(su)K_	2	914.383	0.92637	2.0656e-17	143.67	2	0	0	14565	5126.9	6197.6	7955.9
65	ADDKETCFAEEGKK	14	2 Succi(K)	_ADDK(su)ETCFAEEGK(su)K_	3	609.924	1.8145	0.00030024	81.327	2	12017	13510	14017	5354.9	6114.5	7869.6
66	ADDKETCFAEEGKK	14	2 Succi(K)	_ADDK(su)ETCFAEEGK(su)K_	3	609.924	1.6706	3.439e-05	97.45	1	19058	13299	15640	13796	14195	10967
67	ADDKETCFAEEGKK	14	2 Succi(K)	_ADDK(su)ETCFAEEGK(su)K_	3	609.924	2.2542	1.4452e-06	106.3	12	0	0	0	0	0	0
68	ADDKETCFAEEGKK	14	2 Succi(K)	_ADDK(su)ETCFAEEGK(su)K_	3	609.924		1.0593e-10	101.42	1	0	0	0	0	0	0
69	ADDKETCFAEEGKK	14	2 Succi(K)	_ADDK(su)ETCFAEEGK(su)K_	3	609.924	1.8199	3.4303e-05	97.093	5	16432	7811.2	10066	11264	12518	5954.6
70	ADDKETCFAEEGKK	14	2 Succi(K)	_ADDK(su)ETCFAEEGK(su)K_	3	609.924	1.4291	1.3217e-13	139.58	6	22910	16363	18701	14172	16600	10662
71	ADDKETCFAEEGKK	14	2 Succi(K)	_ADDK(su)ETCFAEEGK(su)K_	4	457.695	1.2452	3.9834e-08	119.87	2	7189.4	5564.2	6193.9	4439	4189.2	3362.4
72	ADDKETCFAEEGKK	14	2 Succi(K)	_ADDK(su)ETCFAEEGK(su)K_	2	914.383	0.52583	1.1285e-24	153.72	2	70271	0	72528	35364	44278	36419
73	ADDKETCFAEEGKK	14	2 Succi(K)	_ADDK(su)ETCFAEEGK(su)K_	3	609.924	1.3874	0.0095704	56.527	2	37462	21768	26241	24078	27721	17544
74	ADDKETCFAEEGKK	14	2 Succi(K)	_ADDK(su)ETCFAEEGK(su)K_	3	609.924	1.1797	5.7174e-13	132.08	2	8379.2	7342	7906.8	4488.2	4901.6	3988.2
75	ADDKETCFAEEGKK	14	2 Succi(K)	_ADDK(su)ETCFAEEGK(su)K_	4	457.695	1.0877	0.00032973	78.505	1	4685.7	3698.3	4889.3	3103.8	3351.2	3214.1
76	ADDKETCFAEEGKK	14	2 Succi(K)	_ADDK(su)ETCFAEEGK(su)K_	2	914.383	0.50722	9.1669e-34	163.91	1	0	1301.4	27062	13664	17986	13241
77	ADDKETCFAEEGKK	14	2 Succi(K)	_ADDK(su)ETCFAEEGK(su)K_	3	609.924	1.2606	0.00046877	75.968	1	0	0	0	0	0	0
78	ADDKETCFAEEGKK	14	2 Succi(K)	_ADDK(su)ETCFAEEGK(su)K_	3	609.924	1.2513	3.0549e-10	130.27	2	6636.7	6621.5	6759.7	3824.7	4444.7	3714.3
79	ADDKETCFAEEGKK	14	2 Succi(K)	_ADDK(su)ETCFAEEGK(su)K_	4	457.695	1.2217	0.00055601	72.523	1	0	0	0	0	0	0
80	ADDKETCFAEEGKK	14	2 Succi(K)	_ADDK(su)ETCFAEEGK(su)K_	3	609.924	0.85853	0.0061067	59.673	1	15642	10692	13236	10479	11517	8219.3
81	ADDKETCFAEEGKK	14	Succi(K)	_ADDKETCFAEEGK(su)K_	3	576.586	2.0677	7.4226e-09	127.83	2	25178	14226	18531	19810	22390	11981
82	ADDKETCFAEEGKK	14	Succi(K)	_ADDKETCFAEEGK(su)K_	4	432.691	1.3446	3.3887e-35	169.04	2	13077	7524.3	8774.1	9920.5	10545	5576
83	ADDKETCFAEEGKK	14	Succi(K)	_ADDKETCFAEEGK(su)K_	3	576.586	2.3158	1.3656e-12	137.61	3	29968	19447	21458	22085	21793	15232
84	ADDKETCFAEEGKK	14	Succi(K)	_ADDKETCFAEEGK(su)K_	4	432.691	1.6008	1.9209e-09	125.97	3	11986	7886	9197.9	8119.2	9252.7	6461.3
85	ADDKETCFAEEGKK	14	Succi(K)	_ADDKETCFAEEGK(su)K_	4	432.691	0.93081	2.7637e-05	98.582	1	0	0	0	0	0	0
86	ADDKETCFAEEGKK	14	Succi(K)	_ADDKETCFAEEGK(su)K_	4	432.691	0.78883	0.00042034	75.316	1	0	0	0	0	0	0
87	ADDKETCFAEEGKK	14	Succi(K)	_ADDKETCFAEEGK(su)K_	3	576.586	1.2371	1.9748e-12	135.09	4	15850	11999	14913	11113	11126	8705.7
88	ADDKETCFAEEGKK	14	Succi(K)	_ADDKETCFAEEGK(su)K_	2	864.375	0.059054	8.6878e-46	183.7	2	36142	27198	36653	27312	25706	22950
89	ADDKETCFAEEGKK	14	Succi(K)	_ADDK(su)ETCFAEEGKK_	3	576.586	0.013307	6.4403e-18	144.97	4	19158	15374	18663	13655	13185	11407
90	ADDKETCFAEEGKK	14	Succi(K)	_ADDK(su)ETCFAEEGKK_	4	432.691	-0.88266	7.2379e-19	148.52	5	31278	23894	31277	22901	23594	18417
91	ADDKETCFAEEGKK	14	Succi(K)	_ADDK(su)ETCFAEEGKK_	2	864.375	-1.1926	1.2681e-125	231.71	2	79065	64529	79754	59376	62979	50467
92	ADDKETCFAEEGKK	14	Succi(K)	_ADDKETCFAEEGK(su)K_	3	576.586	1.584	1.661e-06	113.47	1	24165	16168	21109	17458	19849	12551
93	ADDKETCFAEEGKK	14	Succi(K)	_ADDKETCFAEEGK(su)K_	4	432.691	1.0487	0.014657	52.527	2	0	0	0	0	0	0
94	ADDKETCFAEEGKK	14	Succi(K)	_ADDKETCFAEEGK(su)K_	3	576.586		0.018064	44.734	1	0	0	0	0	0	0
95	ADDKETCFAEEGKK	14	Succi(K)	_ADDKETCFAEEGK(su)K_	4	432.691	1.4084	8.3419e-10	129.77	3	24467	19934	25809	20494	19686	15156
96	ADDKETCFAEEGKK	14	Succi(K)	_ADDKETCFAEEGK(su)K_	3	576.586	1.1918	1.2996e-35	174.59	2	21581	17016	21443	16064	18227	13836
97	ADDKETCFAEEGKK	14	Succi(K)	_ADDKETCFAEEGK(su)K_	2	864.375	-0.37185	1.342e-89	216.99	4	175360	141100	172920	121100	132400	105920
98	ADDKETCFAEEGKK	14	Succi(K)	_ADDK(su)ETCFAEEGKK_	3	576.586	0.64876	5.4814e-18	146.3	4	17552	14791	17384	12312	12623	9881.9
99	ADDKETCFAEEGKK	14	Succi(K)	_ADDK(su)ETCFAEEGKK_	2	864.375	0.25009	4.4092e-72	197.88	2	45332	35833	47252	30329	31757	27151
100	ADDKETCFAEEGKK	14	Succi(K)	_ADDKETCFAEEGK(su)K_	4	432.691	1.142	1.9209e-09	125.97	5	0	0	0	0	0	0
101	ADDKETCFAEEGKK	14	Succi(K)	_ADDKETCFAEEGK(su)K_	3	576.586	1.0326	3.6582e-09	130.29	12	13370	9942.3	12281	10829	10528	8603.3
102	ADDKETCFAEEGKK	14	Succi(K)	_ADDKETCFAEEGK(su)K_	4	432.691	1.3016	2.8093e-07	114.31	5	13599	11264	15318	11961	11669	10797
103	ADDKETCFAEEGKK	14	Succi(K)	_ADDKETCFAEEGK(su)K_	4	432.691	1.198	0.00014696	88.282	4	5092.1	4368.1	5480.1	4837.6	4271.2	3652.5
104	ADDKETCFAEEGKK	14	Succi(K)	_ADDKETCFAEEGK(su)K_	3	576.586	0.45729	2.9709e-07	120.63	7	33190	28617	32336	26469	27985	22642
105	ADDKETCFAEEGKK	14	Succi(K)	_ADDKETCFAEEGK(su)K_	3	576.586	0.52052	0.0019292	77.13	1	0	0	0	0	0	0
106	ADDKETCFAEEGKK	14	Succi(K)	_ADDKETCFAEEGK(su)K_	3	576.586	0.70064	2.5116e-18	150.39	60	280610	221800	269910	194820	204260	171550
107	ADDKETCFAEEGKK	14	Succi(K)	_ADDKETCFAEEGK(su)K_	4	432.691	1.2154	0.0030672	64.04	1	0	0	0	0	0	0
108	ADDKETCFAEEGKK	14	Succi(K)	_ADDKETCFAEEGK(su)K_	4	432.691	0.83505	3.1361e-13	136.33	32	38346	30710	38979	30746	32123	25954
109	ADDKETCFAEEGKK	14	Succi(K)	_ADDKETCFAEEGK(su)K_	3	576.586		8.2263e-11	106.6	1	0	0	0	0	0	0
110	ADDKETCFAEEGKK	14	Succi(K)	_ADDKETCFAEEGK(su)K_	3	576.586		1.8349e-14	115.8	1	0	0	0	0	0	0
111	ADDKETCFAEEGKK	14	Succi(K)	_ADDKETCFAEEGK(su)K_	3	576.586		1.1357e-08	99.344	1	0	0	0	0	0	0
112	ADDKETCFAEEGKK	14	Succi(K)	_ADDKETCFAEEGK(su)K_	3	576.586		2.5716e-08	95.662	1	0	0	0	0	0	0
113	ADDKETCFAEEGKK	14	Succi(K)	_ADDKETCFAEEGK(su)K_	3	576.586		6.6001e-11	107.82	1	0	0	0	0	0	0
114	ADDKETCFAEEGKK	14	Succi(K)	_ADDKETCFAEEGK(su)K_	4	432.691	1.4039	1.3331e-06	106.58	2	0	0	0	0	0	0
115	ADDKETCFAEEGKK	14	Succi(K)	_ADDKETCFAEEGK(su)K_	3	576.586	1.6567	3.5186e-25	155.1	4	34366	16930	20228	28005	31808	12315
116	ADDKETCFAEEGKK	14	Succi(K)	_ADDKETCFAEEGK(su)K_	2	864.375	0.22874	3.3976e-45	178.14	2	52777	17729	24667	42637	45577	14257
117	ADDKETCFAEEGKK	14	Succi(K)	_ADDK(su)ETCFAEEGKK_	4	432.691	1.1572	5.3137e-35	165.64	5	27809	15172	18391	23001	23978	12584
118	ADDKETCFAEEGKK	14	Succi(K)	_ADDK(su)ETCFAEEGKK_	3	576.586	2.0371	6.4403e-18	144.97	6	20590	7766.8	11002	17471	18659	6887.2
119	ADDKETCFAEEGKK	14	Succi(K)	_ADDK(su)ETCFAEEGKK_	2	864.375	0.60033	4.3511e-45	176.04	1	43160	14375	20493	33197	37634	11939
120	ADDKETCFAEEGKK	14	Succi(K)	_ADDKETCFAEEGK(su)K_	3	576.586	2.6392	1.2562e-05	101.3	2	0	0	0	0	0	0
121	ADLAKYICENQDSISSK	17	Succi(K)	_ADLAK(su)YICENQDSISSK_	3	681.318	2.7691	2.0138e-16	131.45	2	4735.9	4251.5	4587.6	4225.4	4460.4	3582.6
122	ADLAKYICENQDSISSK	17	Succi(K)	_ADLAK(su)YICENQDSISSK_	4	511.24	2.0997	2.6343e-05	89.468	1	6982.9	5275.3	6124.3	5226.4	6602.5	5048.7
123	ADLAKYICENQDSISSK	17	Succi(K)	_ADLAK(su)YICENQDSISSK_	3	681.318	2.0019	9.72e-20	141.13	1	6193.3	4378.8	6562.9	5654.5	5981.2	5602.5
124	ADRDQYELLCLDNTR	15	Unmodified	_ADRDQYELLCLDNTR_	3	627.964	0.9886	0.00077895	72.207	2	0	0	0	0	0	0
125	ADYEKHK	7	Succi(K)	_ADYEK(su)HK_	3	330.822	0.52799	0.0053079	65.252	1	0	0	0	0	0	0
126	ADYEKHK	7	Succi(K)	_ADYEK(su)HK_	3	330.822	1.4056	0.0053079	65.252	1	0	0	0	0	0	0
127	ADYEKHK	7	Succi(K)	_ADYEK(su)HK_	3	330.822	-0.38056	0.00196	77.058	1	0	0	0	0	0	0
128	ADYEKHK	7	Succi(K)	_ADYEK(su)HK_	2	495.73	1.1788	0.0026032	77.732	2	22822	23001	24814	18639	19389	20540
129	ADYEKHK	7	Succi(K)	_ADYEK(su)HK_	3	330.822	-0.012179	0.00176	79.469	2	2776.3	3290	4009.9	3250.1	3166	3944.1
130	AEFAEVSK	8	Unmodified	_AEFAEVSK_	2	440.724	2.2441	0.0011016	113.62	1	7177.8	4976.4	8037.7	6655.2	5413.6	6549.5
131	AEFAEVSK	8	Unmodified	_AEFAEVSK_	3	294.152	-0.50552	2.8475e-11	134.26	1	2762.5	2765.1	2533	2553.7	2760.5	2366.4
132	AEFAEVSK	8	Unmodified	_AEFAEVSK_	2	440.724	1.7479	0.0011016	113.62	2	39424	35792	40381	38014	41201	34837
133	AEFAEVSK	8	Unmodified	_AEFAEVSK_	3	294.152	-0.1736	0.013585	91.064	1	2636.1	2209.8	2848.2	2655.7	2623.7	2327.7
134	AEFAEVSK	8	Unmodified	_AEFAEVSK_	2	440.724	1.4575	0.019125	101.65	1	7518.8	6551.8	7801.7	7668.8	7039.4	6728.5
135	AEFAEVSKLVTDLTK	15	Succi(K)	_AEFAEVSK(su)LVTDLTK_	3	584.308	1.7317	1.7857e-27	158.93	3	14601	11105	13744	10771	12165	9726.6
136	AEFAEVSKLVTDLTK	15	Succi(K)	_AEFAEVSK(su)LVTDLTK_	2	875.959	1.0693	1.764e-60	195.92	1	11180	8532.2	11212	9487	8936.6	7742.6
137	AEFAEVSKLVTDLTK	15	Succi(K)	_AEFAEVSK(su)LVTDLTK_	3	584.308	1.5527	5.5764e-10	119.45	1	3333.2	2569.7	2921.4	2557.4	2619.4	2318.1
138	AEFAEVSKLVTDLTK	15	Succi(K)	_AEFAEVSK(su)LVTDLTK_	3	584.308	1.5588	9.6107e-07	101.42	1	0	0	0	0	0	0
139	AEGSSKIQAR	10	Deamidation (NQ),Succi(K)	_AEGSSK(su)IQ(de)AR_	2	574.283	1.197	0.022949	53.751	1	835.13	700.56	854.24	428.59	546.38	538.06
140	AELKEKFTAFCK	12	Succi(K)	_AELKEK(su)FTAFCK_	3	524.597	2.3719	0.0075029	67.136	1	0	0	0	0	0	0
141	AFKAWAVAR	9	Succi(K)	_AFK(su)AWAVAR_	2	560.301	0.7141	1.3132e-07	122.28	2	8800	3466	5127.1	7581.2	7671.2	3446.5
142	AFKAWAVAR	9	Succi(K)	_AFK(su)AWAVAR_	2	560.301	1.4622	0.0006549	97.857	1	6594	2859	3772.3	5422.9	5832	2468
143	AFKAWAVAR	9	Succi(K)	_AFK(su)AWAVAR_	2	560.301	1.084	7.3399e-18	146.69	5	90906	57408	82864	64013	67809	54805
144	AFKAWAVAR	9	Succi(K)	_AFK(su)AWAVAR_	3	373.87	-0.69546	9.388e-08	122.52	1	2494.8	1463.4	2121.8	1622.2	1849	1247.9
145	AFKAWAVAR	9	Succi(K)	_AFK(su)AWAVAR_	2	560.301	1.3318	0.00025011	105.94	7	76530	55082	67308	59070	61808	46381
146	AFKAWAVAR	9	Succi(K)	_AFK(su)AWAVAR_	2	560.301	1.2122	3.4853e-05	113.74	29	117270	81934	102630	88850	97247	72436
147	AFKAWAVAR	9	Succi(K)	_AFK(su)AWAVAR_	2	560.301	0.30832	0.00048396	100.25	4	34965	23028	27749	28790	30730	20089
148	AFKAWAVAR	9	Succi(K)	_AFK(su)AWAVAR_	2	560.301	1.1945	0.00027143	105.36	1	0	0	0	0	0	0
149	AGVETTKPSK	10	Succi(K)	_AGVETTK(su)PSK_	2	559.29	1.3673	0.0022794	77.062	2	34062	24307	30076	31089	34887	28492
150	AGVETTKPSK	10	Succi(K)	_AGVETTK(su)PSK_	3	373.196	0.99039	0.0011175	88.495	1	1521	1335.8	1603.3	1299.1	2155.4	1503.6
151	AGVETTTPSK	10	Unmodified	_AGVETTTPSK_	3	330.842	0.37827	0.010929	98.048	1	2317.7	2499.6	3376	3798.4	3718.9	3602.6
152	AHVSFKPTVAQQR	13	Succi(K)	_AHVSFK(su)PTVAQQR_	3	523.611	0.73747	6.3862e-06	107.17	2	0	0	0	0	0	0
153	AIQLTYNPDESSKPNMIDAATLK	23	Succi(K)	_AIQLTYNPDESSK(su)PNMIDAATLK_	3	874.099	0.4047	0.005036	45.363	1	8042.2	4159.5	6090.7	22035	25012	18464
154	AKDQLTCNK	9	Succi(K)	_AK(su)DQLTCNK_	3	393.189	1.4228	0.0010573	86.898	1	0	0	0	0	0	0
155	AKHDELTYF	9	Succi(K)	_AK(su)HDELTYF_	2	612.283	2.0281	0.0038304	71.614	1	0	0	0	0	0	0
156	AKLEEQAQQIR	11	Succi(K)	_AK(su)LEEQAQQIR_	3	471.916	0.70724	5.5897e-34	170.52	1	0	0	0	0	0	0
157	AKLEEQAQQIR	11	Succi(K)	_AK(su)LEEQAQQIR_	3	471.916	1.0281	3.6583e-08	131.12	2	1125.5	514.69	656.36	875.63	897.75	516.08
158	AKLEEQAQQIR	11	Succi(K)	_AK(su)LEEQAQQIR_	2	707.37	1.4611	6.6407e-05	112.02	2	12477	8341.3	10753	11451	11172	9230.6
159	AKPALEDLR	9	Unmodified	_AKPALEDLR_	3	338.198	1.27	0.0044575	67.214	1	7028	5579.1	8189.9	11390	11292	10259
160	AKPALEDLR	9	Succi(K)	_AK(su)PALEDLR_	2	556.801	2.0426	8.0365e-05	110.53	4	12576	8179.6	10096	14822	17098	13164
161	AKPALEDLR	9	Succi(K)	_AK(su)PALEDLR_	3	371.536	0.81176	0.00015743	106.88	1	2777.4	1933.4	2809.5	3056.8	3582.3	3166.2
162	AKPALEDLR	9	Succi(K)	_AK(su)PALEDLR_	2	556.801	1.8101	0.0026344	76.85	2	0	0	0	0	0	0
163	AKPALEDLR	9	Succi(K)	_AK(su)PALEDLR_	2	556.801	-0.56997	0.022102	50.791	1	0	0	0	0	0	0
164	AKVQPYLDDFQK	12	Succi(K)	_AK(su)VQPYLDDFQK_	3	517.928	1.3097	6.079e-05	104.24	1	0	0	0	0	0	0
165	AKWEMPFDPQDTHQSR	16	Succi(K)	_AK(su)WEMPFDPQDTHQSR_	3	691.643	1.5636	4.7886e-10	115.38	2	15598	7413.9	9720.6	10871	12250	7447.6
166	AKWEMPFDPQDTHQSR	16	Succi(K)	_AK(su)WEMPFDPQDTHQSR_	3	691.643	-0.048256	5.2841e-07	103.01	1	0	0	0	0	0	0
167	ALDLINKR	8	Succi(K)	_ALDLINK(su)R_	2	521.798	1.9694	3.9433e-07	128.38	2	5335.4	3976.7	4133.9	3145.9	3615	2267.3
168	ALFVSEEEKK	10	Succi(K)	_ALFVSEEEK(su)K_	2	640.324	0.73976	2.6344e-10	137.89	2	18220	11424	15429	19483	18358	14297
169	ALFVSEEEKK	10	Succi(K)	_ALFVSEEEK(su)K_	3	427.219	1.1603	1.7472e-12	142.43	2	0	0	0	0	0	0
170	ALFVSEEEKK	10	Succi(K)	_ALFVSEEEK(su)K_	2	640.324	1.1316	0.00039363	118.28	2	25970	21036	24804	28708	31899	23536
171	ALPAPIEKTISK	12	Succi(K)	_ALPAPIEK(su)TISK_	3	456.598	1.5107	1.1182e-05	113.61	1	4913.3	2701.2	3854	5508.4	4693	3634.7
172	ALPAPIEKTISK	12	Succi(K)	_ALPAPIEK(su)TISK_	3	456.598	0.95896	0.00018687	93.345	2	1379.5	1112.8	1750.7	1189.3	1295	1305.4
173	ALPAPIEKTISK	12	Succi(K)	_ALPAPIEK(su)TISK_	2	684.393	0.99917	9.2599e-06	116.98	1	18660	10738	14567	19045	18523	10883
174	ALPGQLKPFETLLSQNQGGK	20	Succi(K)	_ALPGQLK(su)PFETLLSQNQGGK_	3	742.73	1.0435	3.9365e-45	167.92	1	0	0	0	0	0	0
175	ALPGQLKPFETLLSQNQGGK	20	Succi(K)	_ALPGQLK(su)PFETLLSQNQGGK_	4	557.3	1.4061	2.6341e-08	98.062	1	876.07	793.93	1279.4	1066.9	1099.9	1157.2
176	ALWEKPFISSR	11	Succi(K)	_ALWEK(su)PFISSR_	2	717.375	1.8542	0.00026935	106.11	1	0	0	0	0	0	0
177	ANPTVTLFPPSSEELQANK	19	Unmodified	_ANPTVTLFPPSSEELQANK_	3	681.685	1.6521	7.7582e-11	114.03	1	0	0	0	0	0	0
178	APNHAVVTR	9	Unmodified	_APNHAVVTR_	3	322.182	-1.4628	4.9748e-07	129.85	1	1939.3	1630.8	2205	1979.5	1872.5	1736.5
179	APNHAVVTR	9	Unmodified	_APNHAVVTR_	2	482.77	0.1122	0.0036235	109.79	1	5358.4	4734.2	4885.9	5691.2	5286.2	4237.2
180	APNHAVVTRKDKEACVHK	18	Succi(K)	_APNHAVVTRK(su)DKEACVHK_	5	432.825	0.61056	1.3877e-05	89.374	1	0	0	0	0	0	0
181	ASCKVPVK	8	Succi(K)	_ASCK(su)VPVK_	2	494.76	1.3707	0.021758	52.579	1	0	0	0	0	0	0
182	ASFTCTCKPGWQGEK	15	Succi(K)	_ASFTCTCK(su)PGWQGEK_	3	619.603	1.4151	1.5834e-09	114.31	1	10302	7576.7	8442.2	8631.2	8443.7	6505.1
183	ASNDMYHSR	9	Oxidation (M)	_ASNDM(ox)YHSR_	3	366.154	-1.8469	0.014232	50.791	1	1529.8	1203.1	1564.6	948.8	927.16	790.06
184	ASQGISNYLAWYQQKPGK	18	Succi(K)	_ASQGISNYLAWYQQK(su)PGK_	3	713.688	0.60779	0.0013539	65.808	1	0	0	0	0	0	0
185	ASQSISSWLAWYQQKPGK	18	Succi(K)	_ASQSISSWLAWYQQK(su)PGK_	3	722.36	0.48682	1.5092e-31	158.98	1	5597.8	3849.5	5075.3	5224.6	5789.2	4528.3
186	ASQSISSYLNWYQQKPGK	18	Succi(K)	_ASQSISSYLNWYQQK(su)PGK_	3	729.024	0.99597	3.5154e-93	216.19	1	38280	29680	40029	47506	48135	38494
187	ASSAKQR	7	Succi(K)	_ASSAK(su)QR_	2	424.217	-1.086	0.012071	60.118	1	0	0	0	0	0	0
188	ATEHLSTLSEK	11	Unmodified	_ATEHLSTLSEK_	3	405.879	1.3107	0.02608	73.435	1	0	0	0	0	0	0
189	ATKEQLK	7	Unmodified	_ATKEQLK_	3	273.164	2.9644	0.027427	44.753	1	0	0	0	0	0	0
190	ATKEQLK	7	Succi(K)	_ATK(su)EQLK_	3	306.503	-0.088608	8.4393e-13	135.77	2	3332.1	2321.5	3296.3	2531.8	2675.2	2491.8
191	ATKEQLK	7	Succi(K)	_ATK(su)EQLK_	2	459.251	1.5487	0.0027745	76.221	2	12429	10045	12860	10187	10771	9973.6
192	ATKEQLK	7	Succi(K)	_ATK(su)EQLK_	3	306.503	0.16267	2.0997e-08	130.04	5	5994.2	5593.6	7026.7	5375.6	5859.6	5425.9
193	ATKEQLK	7	Succi(K)	_ATK(su)EQLK_	3	306.503	-0.70674	0.00089489	105.04	1	0	0	0	0	0	0
194	ATKEQLK	7	Succi(K)	_ATK(su)EQLK_	3	306.503	0.37773	2.5701e-13	140.98	2	8307.2	3504.6	5234.2	7740.1	8922.9	4764.3
195	ATKEQLK	7	Succi(K)	_ATK(su)EQLK_	2	459.251	1.8302	0.002414	85.676	1	6560.6	2330.1	3351.2	7601	8219.8	2502.2
196	ATKEQLK	7	Deamidation (NQ),Succi(K)	_ATK(su)EQ(de)LK_	2	459.743	0.98876	0.006011	68.371	1	0	0	0	0	0	0
197	ATKEQLK	7	Deamidation (NQ),Succi(K)	_ATK(su)EQ(de)LK_	2	459.743	0.96451	0.0033496	85.676	2	67989	47777	62745	54271	60012	44906
198	ATKEQLK	7	Deamidation (NQ),Succi(K)	_ATK(su)EQ(de)LK_	3	306.831	-0.46749	0.00021994	111.82	1	8724.9	7798.4	9402.8	8874.7	9917.7	7079.2
199	ATKEQLKAVMDDFAAFVEK	19	Succi(K)	_ATKEQLK(su)AVMDDFAAFVEK_	3	747.708	1.5241	4.939e-51	177.03	1	0	0	0	0	0	0
200	ATKEQLKAVMDDFAAFVEK	19	Succi(K)	_ATKEQLK(su)AVMDDFAAFVEK_	4	561.033	1.5541	1.1975e-20	135.38	1	8627.2	6642.7	7372.5	5937.4	5581.1	4729.5
201	ATKEQLKAVMDDFAAFVEK	19	Succi(K)	_ATKEQLK(su)AVMDDFAAFVEK_	3	747.708	0.96485	4.2414e-77	196.43	1	26318	22419	25845	18692	21773	16523
202	ATKEQLKAVMDDFAAFVEK	19	Succi(K)	_ATKEQLK(su)AVMDDFAAFVEK_	3	747.708	1.2382	4.7599e-33	163.95	1	15112	10334	13383	11173	11781	8848.5
203	ATKEQLKAVMDDFAAFVEK	19	Oxidation (M),Succi(K)	_ATKEQLK(su)AVM(ox)DDFAAFVEK_	4	565.032	1.7774	1.5227e-20	135.38	1	4625.1	2757.1	3205.9	4425.5	4617	2482.9
204	ATKEQLKAVMDDFAAFVEK	19	Oxidation (M),Succi(K)	_ATKEQLK(su)AVM(ox)DDFAAFVEK_	3	753.04	1.1481	3.6666e-17	126.97	1	23815	13841	18436	18588	18703	11988
205	ATKEQLKAVMDDFAAFVEK	19	Oxidation (M),Succi(K)	_ATKEQLK(su)AVM(ox)DDFAAFVEK_	3	753.04		1.2654e-22	101.6	1	0	0	0	0	0	0
206	ATKEQLKAVMDDFAAFVEK	19	Oxidation (M),Succi(K)	_ATKEQLK(su)AVM(ox)DDFAAFVEK_	4	565.032	0.86215	1.7686e-09	110.6	1	0	0	0	0	0	0
207	ATKEQLKAVMDDFAAFVEK	19	Oxidation (M),2 Succi(K)	_ATK(su)EQLK(su)AVM(ox)DDFAAFVEK_	3	786.379	0.9082	4.0265e-07	96.55	1	0	0	0	0	0	0
208	AVCKPVR	7	Succi(K)	_AVCK(su)PVR_	2	465.247	1.1505	0.0033509	71.141	1	0	0	0	0	0	0
209	AVCKPVR	7	Succi(K)	_AVCK(su)PVR_	2	465.247	0.91747	0.0056239	66.993	2	0	0	0	0	0	0
210	AVGDKLPECEADDGCPKPPEIAHGYVEHSVR	31	Succi(K)	_AVGDK(su)LPECEADDGCPKPPEIAHGYVEHSVR_	5	707.328	1.882	3.9593e-34	130.25	1	4415.3	2238.9	2429.9	4473.6	4691.3	3308.3
211	AVGDKLPECEAVCGK	15	Succi(K)	_AVGDK(su)LPECEAVCGK_	3	578.268	1.474	0.0002225	82.59	1	0	0	0	0	0	0
212	AVGDKLPECEAVCGKPK	17	2 Succi(K)	_AVGDK(su)LPECEAVCGK(su)PK_	3	686.655	0.80161	0.0035606	62.203	1	0	0	0	0	0	0
213	AVHKAVLTIDEK	12	Succi(K)	_AVHK(su)AVLTIDEK_	3	475.265	0.66127	0.019701	50.897	1	0	0	0	0	0	0
214	AVLTIDEK	8	Unmodified	_AVLTIDEK_	2	444.755	1.9613	0.00054823	117.89	1	32984	24526	31137	39144	33823	32781
215	AVMDDFAAFVEK	12	Oxidation (M)	_AVM(ox)DDFAAFVEK_	3	453.548	1.2922	0.0001977	90.614	2	5185.7	3944.5	5299.4	5538.4	4609.8	4756.8
216	AVMDDFAAFVEK	12	Oxidation (M)	_AVM(ox)DDFAAFVEK_	2	679.818	1.7973	8.4833e-09	131.32	2	26244	19920	26849	24734	24141	20829
217	AVMDDFAAFVEK	12	Unmodified	_AVMDDFAAFVEK_	2	671.821		9.0934e-18	125.53	1	0	0	0	0	0	0
218	AVMDDFAAFVEK	12	Unmodified	_AVMDDFAAFVEK_	2	671.821		8.3195e-08	105.03	1	0	0	0	0	0	0
219	AVMDDFAAFVEK	12	Unmodified	_AVMDDFAAFVEK_	3	448.216	0.86265	0.0064866	80.69	1	3237.9	2283.6	3208.5	4006.5	3873.6	2832.4
220	AVMDDFAAFVEKCCK	15	Succi(K)	_AVMDDFAAFVEK(su)CCK_	3	630.941	1.7551	4.7367e-10	119.87	2	9409.7	5993.1	7661.5	6194	7255	5677
221	AVMDDFAAFVEKCCK	15	Succi(K)	_AVMDDFAAFVEK(su)CCK_	3	630.941	1.1675	4.5147e-15	137.8	2	7626.3	6356	7571.1	6263.8	7012.4	6081
222	AVMDDFAAFVEKCCK	15	Succi(K)	_AVMDDFAAFVEK(su)CCK_	4	473.457	0.80622	0.00021857	79.875	1	0	0	0	0	0	0
223	AVMDDFAAFVEKCCK	15	Succi(K)	_AVMDDFAAFVEK(su)CCK_	2	945.907	0.38061	2.2009e-89	210.9	1	31043	25591	31754	25689	26528	24555
224	AVMDDFAAFVEKCCK	15	Oxidation (M),Succi(K)	_AVM(ox)DDFAAFVEK(su)CCK_	3	636.272	0.94078	0.0011055	91.076	1	0	0	0	0	0	0
225	CASLQKFGER	10	Succi(K)	_CASLQK(su)FGER_	3	432.54	0.58822	0.00039405	100.92	1	0	0	0	0	0	0
226	CCAAADPHECYAK	13	Unmodified	_CCAAADPHECYAK_	3	518.204	0.87802	8.4448e-08	130.56	1	6641.3	7303.4	8004.8	4981.9	5082.9	4836.4
227	CCKADDKETCFAEEGK	16	2 Succi(K)	_CCK(su)ADDK(su)ETCFAEEGK_	3	716.612	1.67	4.781e-48	182.35	1	7148.8	5803.3	6510.4	4476.9	4243.1	3086.9
228	CCKADDKETCFAEEGK	16	Succi(K)	_CCK(su)ADDKETCFAEEGK_	4	512.706	0.98408	1.9304e-21	151.8	2	4681.4	4188.3	4722	2673.3	3111.2	2677.2
229	CCKADDKETCFAEEGK	16	Succi(K)	_CCK(su)ADDKETCFAEEGK_	3	683.273	0.61238	9.5737e-21	151.95	1	5402.9	4470.5	6309.3	3486.5	4214.5	3318.5
230	CCKADDKETCFAEEGK	16	Succi(K)	_CCK(su)ADDKETCFAEEGK_	3	683.273	1.0416	1.0428e-09	118.72	1	21809	10327	13587	16520	18065	8266.7
231	CCKADDKETCFAEEGK	16	Succi(K)	_CCK(su)ADDKETCFAEEGK_	4	512.706	1.2124	1.5397e-10	119.46	1	0	0	0	0	0	0
232	CCKADDKETCFAEEGKK	17	Succi(K)	_CCKADDKETCFAEEGK(su)K_	3	725.971	0.63892	1.0098e-31	162.76	2	56365	47956	58568	43063	48413	36198
233	CCKADDKETCFAEEGKK	17	Succi(K)	_CCK(su)ADDKETCFAEEGKK_	5	435.986	0.53488	3.2069e-24	143.46	4	19139	13226	17349	12117	15259	10665
234	CCKADDKETCFAEEGKK	17	Succi(K)	_CCK(su)ADDKETCFAEEGKK_	3	725.971	0.4992	6.5714e-40	168.79	3	56579	42101	54526	42258	45648	33627
235	CCKADDKETCFAEEGKK	17	Succi(K)	_CCKADDKETCFAEEGK(su)K_	4	544.73	2.6868	0.0029763	62.203	3	5143.7	3830.2	4468.7	4002	4166.5	3173.9
236	CCKADDKETCFAEEGKK	17	Succi(K)	_CCKADDKETCFAEEGK(su)K_	4	544.73	1.3646	1.2136e-19	139.9	2	13599	11156	12447	10999	11210	9466.9
237	CCKADDKETCFAEEGKK	17	Succi(K)	_CCKADDKETCFAEEGK(su)K_	5	435.986	0.71331	2.8171e-11	118.31	2	3190.5	2702.8	3675	2733.8	2931.7	2773.4
238	CCKADDKETCFAEEGKK	17	Succi(K)	_CCKADDKETCFAEEGK(su)K_	3	725.971	0.59695	3.2432e-25	153.06	2	39099	33878	37591	30404	33913	26568
239	CCKADDKETCFAEEGKK	17	Succi(K)	_CCK(su)ADDKETCFAEEGKK_	4	544.73	1.6915	2.3113e-08	110.74	3	23739	13963	24115	15130	15765	14429
240	CCKADDKETCFAEEGKK	17	Succi(K)	_CCK(su)ADDKETCFAEEGKK_	5	435.986	1.0551	8.1905e-63	191.35	2	8086.5	4028.2	6570.2	4683.3	5520.6	3929.5
241	CCKADDKETCFAEEGKK	17	Succi(K)	_CCK(su)ADDKETCFAEEGKK_	3	725.971	0.93395	3.7247e-24	144.72	1	20358	14129	19330	15247	15480	12295
242	CCKADDKETCFAEEGKK	17	Succi(K)	_CCKADDKETCFAEEGK(su)K_	4	544.73	0.92412	1.1198e-07	107.72	3	27474	15215	19958	23372	23971	12445
243	CCKADDKETCFAEEGKK	17	Succi(K)	_CCKADDKETCFAEEGK(su)K_	5	435.986	0.53365	4.5032e-05	83.758	3	0	0	0	0	0	0
244	CCKADDKETCFAEEGKK	17	Succi(K)	_CCKADDKETCFAEEGK(su)K_	3	725.971	0.43018	1.0098e-31	162.76	1	28046	14326	20171	22962	26786	13723
245	CCKADDKETCFAEEGKK	17	Succi(K)	_CCK(su)ADDKETCFAEEGKK_	4	544.73	0.34566	0.00030908	76.378	3	13100	6764.1	8797	11311	12954	5837.3
246	CCKADDKETCFAEEGKK	17	Succi(K)	_CCK(su)ADDKETCFAEEGKK_	5	435.986	-0.057841	5.6664e-40	167.92	3	0	0	0	0	0	0
247	CCKADDKETCFAEEGKK	17	Succi(K)	_CCK(su)ADDKETCFAEEGKK_	3	725.971	-0.17138	5.9385e-31	154.55	1	22809	11427	14818	17638	19936	9931.7
248	CCKADDKETCFAEEGKK	17	Succi(K)	_CCKADDKETCFAEEGK(su)K_	4	544.73	0.78438	0.00043806	74.657	2	0	0	0	0	0	0
249	CCKADDKETCFAEEGKK	17	Succi(K)	_CCKADDKETCFAEEGK(su)K_	5	435.986	0.59803	0.0021774	65.175	1	0	0	0	0	0	0
250	CCKADDKETCFAEEGKK	17	Succi(K)	_CCK(su)ADDKETCFAEEGKK_	4	544.73	0.60833	1.2009e-11	120.4	3	17499	14963	18301	12777	13912	12056
251	CCKADDKETCFAEEGKK	17	Succi(K)	_CCK(su)ADDKETCFAEEGKK_	5	435.986	0.4071	9.256e-51	182.17	3	9206.3	8313.7	10478	7197.6	7706.6	7420.8
252	CCKADDKETCFAEEGKK	17	Succi(K)	_CCK(su)ADDKETCFAEEGKK_	3	725.971	0.4629	1.7604e-31	161.51	2	41530	37542	44252	33289	34716	31280
253	CCKADDKETCFAEEGKK	17	3 Succi(K)	_CCK(su)ADDK(su)ETCFAEEGK(su)K_	3	792.649	1.3623	6.399e-24	140.3	2	18848	20558	20408	9844.2	11704	12367
254	CCKADDKETCFAEEGKK	17	Unmodified	_CCKADDKETCFAEEGKK_	4	519.726	1.7728	0.007627	56.121	1	7940	6199.2	8868.6	7945.6	6557.4	7937.4
255	CCKADDKETCFAEEGKK	17	2 Succi(K)	_CCK(su)ADDKETCFAEEGK(su)K_	4	569.734	0.48886	1.7492e-24	148.44	3	6051.3	6341.3	6037.8	3205.4	3983.1	3499.7
256	CCKADDKETCFAEEGKK	17	2 Succi(K)	_CCK(su)ADDKETCFAEEGK(su)K_	3	759.31	0.46808	4.1298e-76	194.92	3	49466	39677	44165	24357	29618	23247
257	CCKADDKETCFAEEGKK	17	2 Succi(K)	_CCK(su)ADDK(su)ETCFAEEGKK_	4	569.734	1.6587	1.2787e-50	180.64	2	13664	10002	11628	7189.8	8974.5	6400.3
258	CCKADDKETCFAEEGKK	17	2 Succi(K)	_CCK(su)ADDK(su)ETCFAEEGKK_	3	759.31	1.5829	8.0929e-51	182.76	2	54936	39557	47204	27936	32985	26848
259	CCKADDKETCFAEEGKK	17	2 Succi(K)	_CCK(su)ADDKETCFAEEGK(su)K_	4	569.734	1.6023	1.773e-62	186.94	4	15987	12761	14019	7626.6	10353	7710.8
260	CCKADDKETCFAEEGKK	17	2 Succi(K)	_CCK(su)ADDKETCFAEEGK(su)K_	3	759.31	1.0111	3.8224e-50	177.4	4	66493	41743	48714	34646	44771	24835
261	CCKADDKETCFAEEGKK	17	2 Succi(K)	_CCKADDK(su)ETCFAEEGK(su)K_	5	455.989	1.3879	3.3821e-20	141.13	1	14849	10651	12525	10562	10961	8255
262	CCKADDKETCFAEEGKK	17	2 Succi(K)	_CCK(su)ADDK(su)ETCFAEEGKK_	3	759.31	1.0296	5.9624e-16	129.46	1	10089	7721.4	9476.9	5498.4	7350.4	4956.5
263	CCKADDKETCFAEEGKK	17	2 Succi(K)	_CCK(su)ADDK(su)ETCFAEEGKK_	3	759.31	0.90634	8.9559e-06	98.175	3	33559	45350	44647	18801	19107	26064
264	CCKADDKETCFAEEGKK	17	2 Succi(K)	_CCK(su)ADDKETCFAEEGK(su)K_	4	569.734	1.4439	3.2754e-17	131.18	2	23276	12399	15911	16560	18334	10261
265	CCKADDKETCFAEEGKK	17	2 Succi(K)	_CCK(su)ADDKETCFAEEGK(su)K_	3	759.31	1.6558	4.4224e-19	136.49	1	27935	11167	16356	19945	21664	8165.8
266	CCKADDKETCFAEEGKK	17	2 Succi(K)	_CCK(su)ADDK(su)ETCFAEEGKK_	4	569.734	1.7699	3.1015e-07	103.01	1	23442	11527	14437	18609	19769	9998
267	CCKADDKETCFAEEGKKLVAASQAALGL	28	Succi(K)	_CCKADDKETCFAEEGKK(su)LVAASQAALGL_	4	793.376	1.0006	2.7171e-22	111.55	2	14857	12335	16374	11792	13800	10008
268	CCKADDKETCFAEEGKKLVAASQAALGL	28	Succi(K)	_CCKADDKETCFAEEGKK(su)LVAASQAALGL_	4	793.376	0.8056	1.6979e-19	104.89	2	8071.9	6093.6	7379.2	5975.4	6989.7	4671.1
269	CCKHPEAK	8	Succi(K)	_CCK(su)HPEAK_	3	377.164	0.27345	0.00031643	104.2	2	0	0	0	0	0	0
270	CCKHPEAK	8	Succi(K)	_CCK(su)HPEAK_	2	565.242	-0.56086	0.00056915	101.65	7	27506	28794	36982	18709	22731	28758
271	CCKHPEAK	8	Succi(K)	_CCK(su)HPEAK_	3	377.164	0.23806	0.00078784	89.355	27	32488	34558	42461	24705	27568	35409
272	CCKHPEAK	8	Succi(K)	_CCK(su)HPEAK_	2	565.242	1.2536	0.00037048	105.36	5	8201.3	7823.8	9048.8	6946.3	6825.9	8816.7
273	CCKHPEAK	8	Succi(K)	_CCK(su)HPEAK_	3	377.164	0.30483	0.0016499	77.732	5	9722	9189.2	11432	6974.5	7879.2	8430.1
274	CCKHPEAK	8	Succi(K)	_CCK(su)HPEAK_	3	377.164	0.81071	0.0010147	85.161	11	20110	17841	22469	14069	16075	18723
275	CCKHPEAK	8	Succi(K)	_CCK(su)HPEAK_	3	377.164	0.6693	0.0015174	78.516	6	8607.8	8197.9	10050	5878.3	7008.9	7186.3
276	CCKHPEAK	8	Succi(K)	_CCK(su)HPEAK_	3	377.164	0.99592	0.001285	80.165	10	0	0	0	0	0	0
277	CCKHPEAK	8	Succi(K)	_CCK(su)HPEAK_	3	377.164	1.198	0.00054014	97.431	12	24269	23410	29166	20227	21107	23055
278	CCKHPEAK	8	Succi(K)	_CCK(su)HPEAK_	3	377.164	0.34458	0.0011627	82.426	4	14881	13570	17956	11334	12846	12734
279	CCKHPEAK	8	Succi(K)	_CCK(su)HPEAK_	3	377.164	1.377	0.0015174	78.516	5	15119	14368	18010	12483	14841	16081
280	CCKHPEAK	8	Succi(K)	_CCK(su)HPEAK_	3	377.164	1.1542	0.0015174	78.516	1	3612.3	3850	4711.4	2693.2	3282.9	3537.4
281	CCKHPEAK	8	Succi(K)	_CCK(su)HPEAK_	3	377.164	0.91891	0.0015856	78.113	4	12095	13029	14202	9118.5	10952	12980
282	CCKHPEAK	8	Succi(K)	_CCK(su)HPEAK_	3	377.164	0.62633	0.00076926	89.698	3	5740.2	5922.4	7748.8	4132.1	4789.6	7260.1
283	CCKHPEAK	8	Succi(K)	_CCK(su)HPEAK_	3	377.164	0.49586	0.00064511	93.598	4	24977	27354	32210	19585	20908	26749
284	CCKHPEAK	8	Succi(K)	_CCK(su)HPEAK_	3	377.164	1.3385	0.00062562	94.309	21	43387	48014	56005	33283	37288	48799
285	CCKHPEAK	8	Succi(K)	_CCK(su)HPEAK_	2	565.242		5.5113e-05	101.65	1	0	0	0	0	0	0
286	CCKHPEAK	8	Succi(K)	_CCK(su)HPEAK_	3	377.164		0.0076106	57.859	1	0	0	0	0	0	0
287	CCKHPEAK	8	Succi(K)	_CCK(su)HPEAK_	3	377.164		0.02601	48.794	1	0	0	0	0	0	0
288	CCKHPEAK	8	Succi(K)	_CCK(su)HPEAK_	3	377.164		0.016271	53.775	1	0	0	0	0	0	0
289	CCKHPEAK	8	Succi(K)	_CCK(su)HPEAK_	3	377.164		0.0025446	78.516	1	0	0	0	0	0	0
290	CCKHPEAK	8	Succi(K)	_CCK(su)HPEAK_	3	377.164		0.0027649	70.816	1	0	0	0	0	0	0
291	CCKHPEAK	8	Succi(K)	_CCK(su)HPEAK_	3	377.164		0.0027299	72.038	1	0	0	0	0	0	0
292	CCKHPEAK	8	Succi(K)	_CCK(su)HPEAK_	3	377.164		0.00961	56.916	1	0	0	0	0	0	0
293	CCKHPEAK	8	Succi(K)	_CCK(su)HPEAK_	3	377.164		0.00046604	91.069	1	0	0	0	0	0	0
294	CCKHPEAK	8	Succi(K)	_CCK(su)HPEAK_	3	377.164		0.0026605	74.464	1	0	0	0	0	0	0
295	CCKHPEAK	8	Succi(K)	_CCK(su)HPEAK_	3	377.164		0.0015461	85.676	1	0	0	0	0	0	0
296	CCKHPEAK	8	Succi(K)	_CCK(su)HPEAK_	3	377.164		0.005231	58.981	1	0	0	0	0	0	0
297	CCKHPEAK	8	Succi(K)	_CCK(su)HPEAK_	3	377.164		3.16e-07	103.55	1	0	0	0	0	0	0
298	CCKHPEAK	8	Succi(K)	_CCK(su)HPEAK_	3	377.164		0.0027244	72.23	1	0	0	0	0	0	0
299	CCKHPEAK	8	Succi(K)	_CCK(su)HPEAK_	2	565.242	0.88542	0.00056915	101.65	4	19226	19688	21847	15506	18302	19415
300	CCKHPEAK	8	Succi(K)	_CCK(su)HPEAK_	3	377.164	0.80986	0.0018617	76.478	3	4724.3	3311.8	6086.8	2175.8	2466.7	3736.6
301	CCKHPEAK	8	Succi(K)	_CCK(su)HPEAK_	2	565.242	1.3284	0.0010998	89.047	1	3873.5	3345.5	4524.7	2177.8	2270.6	3687.3
302	CCKHPEAK	8	Succi(K)	_CCK(su)HPEAK_	3	377.164	1.8983	0.00054014	97.431	18	11138	10128	12539	7528.8	9555.1	11558
303	CCKHPEAK	8	Succi(K)	_CCK(su)HPEAK_	3	377.164	1.3797	0.00041336	101.72	5	12052	10640	12535	8335.6	9353.5	9775.8
304	CCKHPEAK	8	Succi(K)	_CCK(su)HPEAK_	3	377.164	0.96693	0.001285	80.165	6	7254.6	6239.5	7357.4	4852.7	6043.2	6185
305	CCKHPEAK	8	Succi(K)	_CCK(su)HPEAK_	3	377.164	1.0636	0.005471	65.465	3	0	0	0	0	0	0
306	CCKHPEAK	8	Succi(K)	_CCK(su)HPEAK_	3	377.164	1.2663	0.0029877	69.812	2	0	0	0	0	0	0
307	CCKHPEAK	8	Succi(K)	_CCK(su)HPEAK_	3	377.164	1.7761	0.02462	44.349	1	0	0	0	0	0	0
308	CCKHPEAK	8	Succi(K)	_CCK(su)HPEAK_	3	377.164	1.5679	0.00042474	101.43	28	9532.6	11116	11643	7496.2	9079.5	10771
309	CCKHPEAK	8	Succi(K)	_CCK(su)HPEAK_	3	377.164	-0.27727	0.001285	80.165	2	5391.6	4853.6	6268	4475	5909.6	5452.9
310	CCKHPEAK	8	Succi(K)	_CCK(su)HPEAK_	2	565.242	-0.044197	0.0010998	89.047	1	5326.4	5586.5	7197.7	4566.8	4468.5	4691.1
311	CCKHPEAK	8	Succi(K)	_CCK(su)HPEAK_	3	377.164	-0.15779	0.00084522	88.294	2	4370.8	1388.3	2196.1	4403.3	4525.6	2192
312	CCKHPEAK	8	Succi(K)	_CCK(su)HPEAK_	2	565.242	0.061373	0.0010182	90.15	1	4247.4	1604.6	2231.4	4404.3	4767.4	1990.2
313	CCKHPEAK	8	Succi(K)	_CCK(su)HPEAK_	3	377.164	-0.02876	0.0027229	71.379	2	3533.5	451.09	4174.7	831	899.01	1965.2
314	CCKHPEAK	8	Succi(K)	_CCK(su)HPEAK_	2	565.242	0.20313	8.1582e-05	110.76	1	24416	14534	31594	8764.4	8643.9	16259
315	CCKHPEAK	8	Succi(K)	_CCK(su)HPEAK_	3	377.164	0.51168	0.0023369	73.665	5	4612	633.74	1488.4	5861.5	6639.3	1078.5
316	CCKHPEAK	8	Succi(K)	_CCK(su)HPEAK_	2	565.242	1.1192	0.00056915	101.65	1	3820.3	574.64	1168.8	4520.1	5395.4	782.87
317	CCKHPEAK	8	Unmodified	_CCKHPEAK_	3	343.825	0.22149	0.013284	54.982	1	0	0	0	0	0	0
318	CCKHPEAKR	9	Unmodified	_CCKHPEAKR_	5	237.918	-1.3226	0.025009	44.82	1	0	0	0	0	0	0
319	CCKHPEAKR	9	Succi(K)	_CCK(su)HPEAKR_	4	322.15	-0.91769	0.0048751	64.841	1	0	0	0	0	0	0
320	CCKHPEAKR	9	Succi(K)	_CCK(su)HPEAKR_	2	643.292	-0.54722	0.00038318	108.47	1	5965.2	6256.4	7855.4	3485.1	3948	5626.4
321	CCKHPEAKR	9	Succi(K)	_CCK(su)HPEAKR_	2	643.292	0.018025	0.012136	68.557	1	1772.7	1939.5	2273.6	953.18	1326.1	1283.3
322	CCKHPEAKR	9	Succi(K)	_CCK(su)HPEAKR_	4	322.15	-1.5393	0.0022512	71.451	2	3108.7	2576.1	3358.4	2872.8	3379.9	2802.3
323	CCKHPEAKR	9	Succi(K)	_CCKHPEAK(su)R_	2	643.292	-0.38166	0.00010167	112.13	2	8288.5	7123.9	8279	5888	6714.7	6031.2
324	CCKHPEAKR	9	Succi(K)	_CCK(su)HPEAKR_	3	429.197	-0.072581	0.022581	66.056	1	22698	3685.9	24883	7570.7	7278.4	9789.6
325	CCKHPEAKR	9	Succi(K)	_CCK(su)HPEAKR_	4	322.15	-1.3408	0.0084251	58.246	1	0	0	0	0	0	0
326	CCKHPEAKR	9	2 Succi(K)	_CCK(su)HPEAK(su)R_	3	462.536	-1.2937	0.0036588	67.334	1	2451.8	2331.2	2829.3	1426.9	1914.6	1711.3
327	CCKHPEAKR	9	2 Succi(K)	_CCK(su)HPEAK(su)R_	2	693.3	-0.12415	0.0023247	104.43	1	9845	11202	11783	3971.7	5569.3	6711
328	CCKHPEAKR	9	2 Succi(K)	_CCK(su)HPEAK(su)R_	3	462.536	-0.19835	0.011635	55.649	1	0	0	0	0	0	0
329	CCKHPEAKR	9	2 Succi(K)	_CCK(su)HPEAK(su)R_	3	462.536	0.071327	0.026333	41.08	1	0	0	0	0	0	0
330	CCVECPPCPAPPVAGPSVFLFPPK	24	Unmodified	_CCVECPPCPAPPVAGPSVFLFPPK_	4	671.569	1.8134	0.013188	37.688	1	0	0	0	0	0	0
331	CCVECPPCPAPPVAGPSVFLFPPKPK	26	Unmodified	_CCVECPPCPAPPVAGPSVFLFPPKPK_	4	727.856	1.5758	3.3472e-12	83.312	1	31828	26438	37126	37550	37309	31523
332	CCVECPPCPAPPVAGPSVFLFPPKPK	26	Unmodified	_CCVECPPCPAPPVAGPSVFLFPPKPK_	5	582.486	1.5293	3.1257e-22	116.45	1	47283	41289	54400	50251	49196	46389
333	CCVECPPCPAPPVAGPSVFLFPPKPK	26	Succi(K)	_CCVECPPCPAPPVAGPSVFLFPPK(su)PK_	4	752.86	1.53	1.4177e-15	94.389	1	10174	7645.9	10411	7892	8739.9	6287.9
334	CLKDGAGDVAFVK	13	Succi(K)	_CLK(su)DGAGDVAFVK_	3	493.91	1.255	2.1012e-08	122.64	2	13213	7359.7	10851	7047.8	7708.3	3989
335	CLKDGAGDVAFVK	13	Succi(K)	_CLK(su)DGAGDVAFVK_	2	740.361	0.42708	2.1599e-05	100.43	1	37319	25135	31941	20718	21476	13199
336	CLKDGAGDVAFVK	13	Succi(K)	_CLK(su)DGAGDVAFVK_	3	493.91	-0.45565	0.002689	65.565	1	0	0	0	0	0	0
337	CLVEKGDVAFVK	12	Succi(K)	_CLVEK(su)GDVAFVK_	3	488.918	2.0616	2.172e-05	110.31	2	3732.6	2789.1	3589.2	4560.8	4565	3321.8
338	CLVEKGDVAFVK	12	Succi(K)	_CLVEK(su)GDVAFVK_	2	732.874	2.4013	2.1276e-25	162.93	2	42381	28304	36599	37123	41788	31277
339	CLVEKGDVAFVK	12	Succi(K)	_CLVEK(su)GDVAFVK_	3	488.918	0.66121	5.1736e-05	105.65	2	5949.1	4065.8	4602.8	6318.7	7267.8	4856.4
340	CLVEKGDVAFVK	12	Succi(K)	_CLVEK(su)GDVAFVK_	2	732.874	0.83182	2.1276e-25	162.93	1	21736	16066	18145	20887	23805	16259
341	CLVEKGDVAFVKHQTVPQNTGGK	23	Succi(K)	_CLVEK(su)GDVAFVKHQTVPQNTGGK_	4	653.834	0.89435	1.511e-36	143.29	1	12191	8670.9	9779.4	11384	13144	9341.9
342	CPCASGLLCQPHSHSLVYVCKPTFVGSR	28	Succi(K)	_CPCASGLLCQPHSHSLVYVCK(su)PTFVGSR_	4	830.139	0.63098	3.2173e-82	187.51	2	6055.6	3426.6	4994.4	4432.7	5102.6	3072.5
343	CPCASGLLCQPHSHSLVYVCKPTFVGSR	28	Succi(K)	_CPCASGLLCQPHSHSLVYVCK(su)PTFVGSR_	4	830.139	0.26036	4.1601e-42	151.95	1	7232	5037.9	5681.1	5531.2	6467.3	4750.8
344	CPFPSRPDNGFVNYPAKPTLYYK	23	Deamidation (NQ),Succi(K)	_CPFPSRPDN(de)GFVNYPAK(su)PTLYYK_	3	944.783	1.0821	2.187e-11	93.416	1	14376	13184	14841	15229	16426	13620
345	CQSFRDHMKSVIPSDGPSVACVKK	24	Succi(K)	_CQSFRDHMK(su)SVIPSDGPSVACVKK_	5	567.474	0.37979	6.7125e-22	125.11	1	0	0	0	0	0	0
346	CTEGFNVDKK	10	Succi(K)	_CTEGFNVDK(su)K_	3	433.196	1.0822	0.0016291	74.562	1	0	0	0	0	0	0
347	CTLKPCDYPDIK	12	Succi(K)	_CTLK(su)PCDYPDIK_	3	537.246	1.9262	0.00019362	92.856	1	0	0	0	0	0	0
348	DAHKSEVAHR	10	Unmodified	_DAHKSEVAHR_	3	383.863	3.2201	0.015871	49.448	1	0	0	0	0	0	0
349	DAHKSEVAHR	10	Unmodified	_DAHKSEVAHR_	4	288.149	2.2562	0.0014126	81.625	1	0	0	0	0	0	0
350	DAHKSEVAHR	10	Unmodified	_DAHKSEVAHR_	3	383.863	1.4747	0.014176	51.286	1	0	0	0	0	0	0
351	DAHKSEVAHR	10	Unmodified	_DAHKSEVAHR_	4	288.149	0.47685	1.8909e-11	135.99	1	1067.8	891.85	1231.1	1902.8	1352.9	1556.3
352	DAHKSEVAHR	10	Unmodified	_DAHKSEVAHR_	4	288.149	-3.299	5.6555e-18	152.7	1	1860.8	1959.5	2324.7	4081.5	3234.7	3000.8
353	DAHKSEVAHR	10	Unmodified	_DAHKSEVAHR_	2	575.292	-1.0715	3.9029e-06	121.68	1	1533.8	1271.2	1918.4	2684.6	2383.3	2600.5
354	DAHKSEVAHR	10	Unmodified	_DAHKSEVAHR_	4	288.149	-2.8284	5.5467e-05	111.86	1	0	0	0	0	0	0
355	DAHKSEVAHR	10	Unmodified	_DAHKSEVAHR_	3	383.863	-1.0411	0.016682	48.568	1	0	0	0	0	0	0
356	DAHKSEVAHR	10	Unmodified	_DAHKSEVAHR_	4	288.149	-2.5933	0.011269	55.314	1	0	0	0	0	0	0
357	DAHKSEVAHR	10	Unmodified	_DAHKSEVAHR_	4	288.149	-2.5101	6.6664e-25	160.18	1	1952.8	1259.4	1797	2819.9	2331.1	2125.7
358	DAHKSEVAHR	10	Unmodified	_DAHKSEVAHR_	4	288.149	-2.8086	0.00020883	107.06	1	1195	2302	2348.1	1134.5	1383.7	3316.5
359	DAHKSEVAHR	10	Unmodified	_DAHKSEVAHR_	3	383.863	-1.0227	0.025393	42.629	1	0	0	0	0	0	0
360	DAHKSEVAHR	10	Unmodified	_DAHKSEVAHR_	4	288.149	-2.6327	0.0060397	62.466	1	0	0	0	0	0	0
361	DAHKSEVAHR	10	Unmodified	_DAHKSEVAHR_	3	383.863	-0.61075	0.014316	51.135	1	0	0	0	0	0	0
362	DAHKSEVAHR	10	Unmodified	_DAHKSEVAHR_	4	288.149	-2.4056	1.6119e-24	154.15	1	0	0	0	0	0	0
363	DAHKSEVAHR	10	Unmodified	_DAHKSEVAHR_	4	288.149	-2.0333	0.0011408	89.805	1	0	0	0	0	0	0
364	DAHKSEVAHR	10	Succi(K)	_DAHK(su)SEVAHR_	4	313.153	0.62622	0.013603	49.3	1	0	0	0	0	0	0
365	DAHKSEVAHR	10	Succi(K)	_DAHK(su)SEVAHR_	2	625.3	2.7786	0.018936	51.879	1	5420.6	3006.8	4046.1	10188	11420	4767.5
366	DAHKSEVAHR	10	Succi(K)	_DAHK(su)SEVAHR_	3	417.202	2.2126	0.022318	44.882	1	340.33	254.09	290.39	606.01	712.57	230.46
367	DAHKSEVAHR	10	Succi(K)	_DAHK(su)SEVAHR_	3	417.202	0.97466	4.876e-45	182.92	3	3959.9	3576.5	3903.3	5721.2	5794.6	6124.6
368	DAHKSEVAHR	10	Succi(K)	_DAHK(su)SEVAHR_	4	313.153	-0.58104	0.0003192	101.3	2	1043.5	1204.1	1318.7	1234	1734.5	1836
369	DAHKSEVAHR	10	Succi(K)	_DAHK(su)SEVAHR_	2	625.3	1.5631	0.0031015	71.176	1	0	0	0	0	0	0
370	DAHKSEVAHR	10	Succi(K)	_DAHK(su)SEVAHR_	3	417.202	-0.18444	2.901e-12	142.08	1	1730	1257.4	1470.4	1700.7	1778.5	808.12
371	DAHKSEVAHR	10	Succi(K)	_DAHK(su)SEVAHR_	4	313.153	-1.8106	0.00099962	86.014	1	0	0	0	0	0	0
372	DAHKSEVAHR	10	Succi(K)	_DAHK(su)SEVAHR_	2	625.3	0.32738	7.5093e-25	160.72	1	3087.9	2509.2	2765.2	2901	2419.1	1332.2
373	DAHKSEVAHR	10	Succi(K)	_DAHK(su)SEVAHR_	3	417.202	-2.0839	0.0043479	65.278	2	1779.3	416.02	514.83	1299.7	1751.3	404.27
374	DAHKSEVAHR	10	Succi(K)	_DAHK(su)SEVAHR_	2	625.3	-1.429	0.0033145	69.65	1	3255	789.36	1102	4738.1	5551.7	1582.6
375	DAHKSEVAHR	10	Succi(K)	_DAHK(su)SEVAHR_	2	625.3	-1.2083	0.0029258	72.434	1	4820.2	822.87	1346.1	6588.1	6517.3	1152.8
376	DAHKSEVAHR	10	Succi(K)	_DAHK(su)SEVAHR_	3	417.202	-1.5383	3.2185e-25	162.26	3	2889.5	2668.4	3371.7	2589.6	2675.1	2112.8
377	DAHKSEVAHR	10	Succi(K)	_DAHK(su)SEVAHR_	4	313.153	-2.8589	1.2434e-05	119.22	3	853.91	687.42	851.03	444.62	662.46	645.76
378	DAHKSEVAHR	10	Succi(K)	_DAHK(su)SEVAHR_	2	625.3	-0.87565	2.6402e-57	188.96	2	3487.8	3780.6	4763.2	3303.2	3884.8	4105.7
379	DAHKSEVAHR	10	Succi(K)	_DAHK(su)SEVAHR_	2	625.3	-0.45772	0.00066619	99.439	3	4159	3074	3449.8	3165.5	3202.7	2659.3
380	DAHKSEVAHR	10	Succi(K)	_DAHK(su)SEVAHR_	4	313.153	-2.3789	7.5479e-05	110.39	3	398.73	295.31	208.28	155.91	122.92	0
381	DAHKSEVAHR	10	Succi(K)	_DAHK(su)SEVAHR_	3	417.202	-1.0927	4.0924e-25	161.67	2	468.81	447.33	373.12	303.79	296.1	427.7
382	DAHKSEVAHR	10	Succi(K)	_DAHK(su)SEVAHR_	4	313.153	-2.5826	0.022778	41.704	1	0	0	0	0	0	0
383	DAHKSEVAHR	10	Succi(K)	_DAHK(su)SEVAHR_	2	625.3	-0.021152	0.0029258	72.434	2	4346.5	746.06	1796.1	6619.2	8017.3	1756.2
384	DAHKSEVAHR	10	Succi(K)	_DAHK(su)SEVAHR_	4	313.153	-2.5316	0.024341	40.496	1	0	0	0	0	0	0
385	DAHKSEVAHR	10	Succi(K)	_DAHK(su)SEVAHR_	3	417.202	-1.0356	0.0045678	64.82	1	714.71	182.22	284.37	964.93	986.25	218.26
386	DAHKSEVAHR	10	Succi(K)	_DAHK(su)SEVAHR_	3	417.202	-0.954	2.78e-88	214.26	3	3668.4	3170.9	4108.7	3674.7	4098.8	3893.6
387	DAHKSEVAHR	10	Succi(K)	_DAHK(su)SEVAHR_	4	313.153	-2.4492	3.994e-17	143.5	4	1371.2	1324	1832.2	1300.1	1356.1	1941.6
388	DAHKSEVAHR	10	Succi(K)	_DAHK(su)SEVAHR_	2	625.3	0.11103	7.5093e-25	160.72	4	9854.3	5360.3	12685	5640.3	6508.2	8689.3
389	DAHKSEVAHR	10	Succi(K)	_DAHK(su)SEVAHR_	3	417.202	-0.83915	9.5603e-25	157.97	4	1218.4	670.86	627.6	547.33	559.12	459.94
390	DAHKSEVAHR	10	Succi(K)	_DAHK(su)SEVAHR_	4	313.153	-2.3345	7.2793e-08	128.81	4	862.24	812.49	993.28	612.11	700	278.79
391	DAHKSEVAHR	10	Succi(K)	_DAHK(su)SEVAHR_	2	625.3	0.22461	8.3359e-12	140.78	1	1914.1	1785.4	2159.1	1050.9	1118	883.4
392	DAHKSEVAHR	10	Succi(K)	_DAHK(su)SEVAHR_	2	625.3	-0.59545	0.028508	45.829	1	2293.5	1616.9	1803.9	2744.8	3130.1	2010.9
393	DAHKSEVAHR	10	Succi(K)	_DAHK(su)SEVAHR_	4	313.153	-2.483	0.023172	41.399	1	1764	1614.3	1545.4	3093.6	2546.5	1904.2
394	DAHKSEVAHR	10	Succi(K)	_DAHK(su)SEVAHR_	4	313.153	-2.218	9.12e-08	127.83	3	301.09	359.13	619.56	402.12	629.28	671.81
395	DAHKSEVAHR	10	Succi(K)	_DAHK(su)SEVAHR_	3	417.202	-0.79762	9.8234e-45	180.19	4	1488.5	1576.8	2281.3	1567.6	1878.8	2406.9
396	DAHKSEVAHR	10	Succi(K)	_DAHK(su)SEVAHR_	2	625.3	-0.32645	3.4342e-05	117.21	2	3209.9	3357.6	3837.4	3479	3389.5	3663.8
397	DAHKSEVAHR	10	Succi(K)	_DAHK(su)SEVAHR_	3	417.202	-0.51141	3.6626e-17	145.91	2	816.34	561.45	563.72	576.66	700.71	423.6
398	DAHKSEVAHR	10	Succi(K)	_DAHK(su)SEVAHR_	4	313.153	-1.9354	3.4963e-05	113.93	1	0	0	0	0	0	0
399	DAHKSEVAHR	10	Succi(K)	_DAHK(su)SEVAHR_	2	625.3	-0.046756	4.6472e-08	131.17	1	6420.2	3795.3	4342.1	5351.9	5868.2	3292.9
400	DAHKSEVAHR	10	Succi(K)	_DAHK(su)SEVAHR_	3	417.202		0.017853	46.352	1	0	0	0	0	0	0
401	DAHKSEVAHRFK	12	Succi(K)	_DAHK(su)SEVAHRFK_	4	381.944	0.42585	8.1941e-12	132.79	1	2996.8	3599.2	4329.4	2083.9	2593.1	3089.6
402	DAHKSEVAHRFK	12	Succi(K)	_DAHK(su)SEVAHRFK_	3	508.923	0.82904	0.0014916	79.875	1	7408.8	4454	6166	5424.5	5871.2	4465.1
403	DAHKSEVAHRFK	12	Succi(K)	_DAHK(su)SEVAHRFK_	5	305.757	-0.93299	4.4491e-45	182.1	1	3311	3930	3932.3	2072.2	2165	2707.9
404	DAHKSEVAHRFKDLGEENFK	20	Succi(K)	_DAHKSEVAHRFK(su)DLGEENFK_	5	492.242	1.411	5.0567e-30	144.72	2	11912	10423	13667	9047.6	8364.5	7471.6
405	DAHKSEVAHRFKDLGEENFK	20	Succi(K)	_DAHKSEVAHRFK(su)DLGEENFK_	4	615.05	2.0827	6.0786e-08	93.583	2	3675.7	2984.2	3906.2	2174.8	2883.2	2329.4
406	DAHKSEVAHRFKDLGEENFK	20	Succi(K)	_DAHKSEVAHRFK(su)DLGEENFK_	3	819.731	1.0886	1.92e-55	180.66	1	25176	25061	29159	15880	15753	15263
407	DAHKSEVAHRFKDLGEENFK	20	Succi(K)	_DAHKSEVAHRFK(su)DLGEENFK_	5	492.242	1.5693	6.5959e-14	121.26	1	0	0	0	0	0	0
408	DAHKSEVAHRFKDLGEENFK	20	Succi(K)	_DAHKSEVAHRFK(su)DLGEENFK_	4	615.05	2.2524	0.0090803	43.164	1	0	0	0	0	0	0
409	DAHKSEVAHRFKDLGEENFK	20	Succi(K)	_DAHKSEVAHRFK(su)DLGEENFK_	4	615.05	0.83606	0.0003757	59.614	1	0	0	0	0	0	0
410	DAHKSEVAHRFKDLGEENFK	20	Succi(K)	_DAHKSEVAHRFK(su)DLGEENFK_	5	492.242	0.3033	1.5358e-18	130.01	1	0	0	0	0	0	0
411	DAHKSEVAHRFKDLGEENFK	20	Succi(K)	_DAHK(su)SEVAHRFKDLGEENFK_	5	492.242	-0.26473	7.322e-97	214.14	2	11713	11624	14984	7502.3	7255.6	7914.4
412	DAHKSEVAHRFKDLGEENFK	20	Succi(K)	_DAHK(su)SEVAHRFKDLGEENFK_	4	615.05	0.23766	0.0070697	45.363	1	14151	12266	16662	8839.3	9677.6	8775.8
413	DDDKHVMRKEQRK	13	Deamidation (NQ),2 Succi(K)	_DDDK(su)HVMRK(su)EQ(de)RK_	3	629.295	0.073278	0.026467	42.317	1	0	0	0	0	0	0
414	DDNPNLPR	8	Unmodified	_DDNPNLPR_	2	470.728	0.66525	0.023366	98.582	1	3948.5	3524.1	5184.8	4455.4	4148.3	4527.5
415	DDTVCLAK	8	Unmodified	_DDTVCLAK_	2	461.221	2.2131	0.024815	97.431	2	18113	13846	16656	14750	13452	12935
416	DDTVCLAKLHDR	12	Succi(K)	_DDTVCLAK(su)LHDR_	3	514.912	1.5072	1.9238e-08	130.1	1	2480.7	2139.9	2126.2	2226.4	2237.2	2017.2
417	DEGKASSAK	9	Succi(K)	_DEGK(su)ASSAK_	2	496.73	0.32485	0.024377	48.568	1	0	0	0	0	0	0
418	DGAGDVAFVKHSTIFENLANK	21	Succi(K)	_DGAGDVAFVK(su)HSTIFENLANK_	4	584.041	0.7073	2.2462e-13	116.6	1	0	0	0	0	0	0
419	DGEKQDL	7	Succi(K)	_DGEK(su)QDL_	2	452.698	1.065	0.01147	60.76	1	7691.3	5611	6665.3	7175.3	7353.7	6004.5
420	DGEKQDL	7	Succi(K)	_DGEK(su)QDL_	2	452.698	0.87363	0.013491	58.604	1	0	0	0	0	0	0
421	DGLKYHYLIR	10	Succi(K)	_DGLK(su)YHYLIR_	3	459.91	0.14694	1.8008e-07	124.67	1	8547.7	7607.7	9491.2	8465.3	9154.4	10851
422	DHHHPHKPHEHGPPPPPDER	20	Succi(K)	_DHHHPHK(su)PHEHGPPPPPDER_	5	490.828	0.86559	1.1657e-06	87.654	1	0	0	0	0	0	0
423	DHHHPHKPHEHGPPPPPDER	20	Succi(K)	_DHHHPHK(su)PHEHGPPPPPDER_	4	613.284	1.8876	5.7497e-30	143.47	1	1143.8	492.84	713.15	1077.2	987.77	556.84
424	DHHHPHKPHEHGPPPPPDER	20	Succi(K)	_DHHHPHK(su)PHEHGPPPPPDER_	3	817.376	1.7539	7.2114e-18	122.19	1	235.55	381.04	309.21	0	298.31	285.17
425	DHHHPHKPHEHGPPPPPDER	20	Succi(K)	_DHHHPHK(su)PHEHGPPPPPDER_	5	490.828	-1.053	0.010093	42.123	1	0	0	0	0	0	0
426	DHHHPHKPHEHGPPPPPDER	20	Succi(K)	_DHHHPHK(su)PHEHGPPPPPDER_	5	490.828	-0.40239	0.0028875	52.451	1	0	0	0	0	0	0
427	DHHHPHKPHEHGPPPPPDER	20	Succi(K)	_DHHHPHK(su)PHEHGPPPPPDER_	5	490.828	-0.40995	5.4196e-08	94.45	2	0	0	0	0	0	0
428	DHHHPHKPHEHGPPPPPDER	20	Succi(K)	_DHHHPHK(su)PHEHGPPPPPDER_	3	817.376	-0.64491	1.0557e-96	213.48	2	1311.9	941.69	1509.3	1122.1	1419.6	925.14
429	DHHHPHKPHEHGPPPPPDER	20	Succi(K)	_DHHHPHK(su)PHEHGPPPPPDER_	4	613.284	-0.33824	4.3926e-18	125.04	1	616.46	467.2	345.94	466.96	504.57	374.55
430	DHHHPHKPHEHGPPPPPDER	20	Unmodified	_DHHHPHKPHEHGPPPPPDER_	5	470.825	0.34877	6.9478e-08	92.098	1	1040.5	754.09	830.24	1234.5	1173.7	1101.8
431	DHMKSVIPSDGPSVACVK	18	Succi(K)	_DHMK(su)SVIPSDGPSVACVK_	3	676.324	0.55035	2.8755e-05	84.208	1	0	0	0	0	0	0
432	DHMKSVIPSDGPSVACVKK	19	Succi(K)	_DHMK(su)SVIPSDGPSVACVKK_	4	539.519	1.4824	9.3684e-07	91.589	1	0	0	0	0	0	0
433	DHMKSVIPSDGPSVACVKK	19	Succi(K)	_DHMK(su)SVIPSDGPSVACVKK_	4	539.519	0.71724	2.6274e-12	115.57	1	7138.1	6968	9151.4	4831.5	4450.5	4275.5
434	DKCEPLEK	8	Succi(K)	_DK(su)CEPLEK_	3	373.506	0.79611	0.0010803	83.948	2	1745.1	1611.8	2219.3	2464.5	2378.9	2793.6
435	DKCEPLEK	8	Succi(K)	_DK(su)CEPLEK_	2	559.755	1.6003	0.0012092	87.568	1	0	0	0	0	0	0
436	DKDQEVLLQTFLDDASPGDKR	21	Succi(K)	_DKDQEVLLQTFLDDASPGDK(su)R_	3	830.738	0.74792	3.2011e-36	157.12	1	4852	2651.8	3454.1	8841	9226.9	7861.3
437	DKDQEVLLQTFLDDASPGDKR	21	Succi(K)	_DKDQEVLLQTFLDDASPGDK(su)R_	4	623.305	0.60979	1.1378e-06	85.062	1	0	0	0	0	0	0
438	DKEACVHK	8	Succi(K)	_DK(su)EACVHK_	3	362.834	0.63423	0.0025155	72.607	1	3285.2	2693.5	2644.4	3048.8	3172.4	2340
439	DKEACVHK	8	Succi(K)	_DK(su)EACVHK_	2	543.748	0.94981	0.0019286	79.148	1	2960.4	4180.5	4426.2	2576.8	2635.2	2841.8
440	DKEACVHK	8	Succi(K)	_DK(su)EACVHK_	3	362.834	0.1824	0.00087159	87.806	3	6986.2	5074.3	6188.3	5318.7	5373.3	3965.4
441	DKEACVHK	8	Succi(K)	_DK(su)EACVHK_	3	362.834	0.90809	0.0019256	76.1	2	6980.9	7655.9	8451	4666.8	5982.4	5865.4
442	DKEACVHK	8	Succi(K)	_DK(su)EACVHK_	2	543.748	0.79643	0.0046878	68.657	1	15668	13549	15721	10729	11945	11942
443	DKEACVHK	8	Succi(K)	_DK(su)EACVHK_	3	362.834	0.96206	0.00087159	87.806	1	3733	2192.3	2836.5	3144.6	3496.3	2102.9
444	DKEACVHK	8	Unmodified	_DKEACVHK_	3	329.496	1.8986	0.0026675	71.451	1	5741.8	3946	6482	6417.6	6007.7	4563.7
445	DKEACVHK	8	Unmodified	_DKEACVHK_	4	247.374	-0.17875	0.016866	52.579	1	4452.5	4127.7	5043.3	4246.7	4496.7	4733.2
446	DKEACVHKILR	11	Succi(K)	_DKEACVHK(su)ILR_	3	490.257	1.0551	0.017326	63.185	1	5780.7	5945.4	7003.1	4461.3	5645.2	6133.2
447	DKEACVHKILR	11	Succi(K)	_DKEACVHK(su)ILR_	4	367.945	0.34098	0.00010075	108.72	2	5084.1	5133.6	6199.9	3619.9	4274.1	5822.7
448	DKEACVHKILR	11	2 Succi(K)	_DK(su)EACVHK(su)ILR_	3	523.596	0.85491	0.01275	52.495	1	0	0	0	0	0	0
449	DKGQAGLQR	9	Deamidation (NQ),Succi(K)	_DK(su)GQ(de)AGLQR_	2	537.265	1.4937	0.025284	54.584	1	10074	10589	10581	8885.8	9198.6	10521
450	DKGQAGLQR	9	Succi(K)	_DK(su)GQAGLQR_	3	358.184	-0.67218	2.689e-18	150.27	1	0	0	0	0	0	0
451	DKGQAGLQR	9	Succi(K)	_DK(su)GQAGLQR_	2	536.773	0.55838	0.0011064	91.549	1	1894.2	2083.8	2934.7	1595.9	1609.4	2635.8
452	DKHADPDFTR	10	Succi(K)	_DK(su)HADPDFTR_	3	434.53	0.9939	0.020482	46.068	1	0	0	0	0	0	0
453	DKSKEFQLFSSPHGK	15	Succi(K)	_DK(su)SKEFQLFSSPHGK_	4	459.48	1.2988	0.00032158	77.746	2	0	0	0	0	0	0
454	DKVNSFFSTFK	11	Succi(K)	_DK(su)VNSFFSTFK_	2	710.343	1.1066	4.2484e-08	131.35	1	19647	24884	29380	22418	25095	37229
455	DKVNSFFSTFK	11	Succi(K)	_DK(su)VNSFFSTFK_	3	473.898		0.0003304	60.157	1	0	0	0	0	0	0
456	DLAQYDAAHHEEFKR	15	Succi(K)	_DLAQYDAAHHEEFK(su)R_	4	483.224	1.0211	0.018821	51.235	1	0	0	0	0	0	0
457	DLAQYDAAHHEEFKR	15	Succi(K)	_DLAQYDAAHHEEFK(su)R_	3	643.962	1.2712	0.00011825	88.385	1	0	0	0	0	0	0
458	DLDNMAFPQALPLEK	15	Oxidation (M),Deamidation (NQ)	_DLDN(de)M(ox)AFPQALPLEK_	4	430.463	1.556	0.026906	42.317	1	19906	7748	3021.6	480.41	808.08	597.91
459	DLGEENFK	8	Unmodified	_DLGEENFK_	2	476.225	1.7093	0.019125	101.65	1	8843.5	6462.3	10582	8753.1	6792.2	7651.5
460	DLGEENFK	8	Unmodified	_DLGEENFK_	3	317.819	1.1701	0.021194	83.313	1	5415.8	4474.5	5923.3	4977.7	4379.8	4385.6
461	DLGEENFK	8	Unmodified	_DLGEENFK_	2	476.225	1.7395	0.019125	101.65	2	5287.2	5310.2	6413.5	5163.9	5324.7	4631.7
462	DLGEENFK	8	Unmodified	_DLGEENFK_	3	317.819	0.64598	0.019976	84.498	2	4148.5	4377	4970.6	3963.4	4331.6	3531.9
463	DLGEENFK	8	Deamidation (NQ)	_DLGEEN(de)FK_	2	476.717		0.017019	52.549	1	0	0	0	0	0	0
464	DLKPAIVK	8	Succi(K)	_DLK(su)PAIVK_	2	492.292	0.92202	0.00056915	101.65	2	4017.9	3252.2	4319.2	5621.5	6484.3	6299.1
465	DLKPAIVK	8	Succi(K)	_DLK(su)PAIVK_	3	328.531	-0.0039221	0.00054014	97.431	1	1697.5	1883.7	2529.3	2869.8	3387.8	3131.5
466	DLKPAIVK	8	Succi(K)	_DLK(su)PAIVK_	2	492.292	2.5571	0.0037061	71.451	2	0	0	0	0	0	0
467	DLKPAIVK	8	Succi(K)	_DLK(su)PAIVK_	3	328.531	1.3635	0.0095101	59.153	1	0	0	0	0	0	0
468	DLLFKDSAHGFLK	13	Succi(K)	_DLLFK(su)DSAHGFLK_	3	530.944	1.6092	1.8998e-34	170.11	1	23508	17744	22994	10239	9134	9188.4
469	DLLFKDSAHGFLK	13	Succi(K)	_DLLFK(su)DSAHGFLK_	3	530.944	1.2478	6.3336e-45	176.89	3	4656.1	5671.9	6191.8	1595.1	1448	1413.6
470	DLLFKDSAHGFLKVPPR	17	Succi(K)	_DLLFK(su)DSAHGFLKVPPR_	4	510.778	0.67329	0.0013197	67.644	3	0	0	0	0	0	0
471	DLLFKDSAHGFLKVPPR	17	Succi(K)	_DLLFKDSAHGFLK(su)VPPR_	4	510.778	1.2303	8.3209e-06	97.081	1	0	0	0	0	0	0
472	DLLFKDSAHGFLKVPPR	17	Succi(K)	_DLLFKDSAHGFLK(su)VPPR_	4	510.778	0.84071	1.6655e-07	105.89	1	0	0	0	0	0	0
473	DNHEWKK	7	Succi(K)	_DNHEWK(su)K_	3	352.83	2.7934	0.0021852	69.598	1	0	0	0	0	0	0
474	DNSVHWERPQKPK	13	Succi(K)	_DNSVHWERPQK(su)PK_	4	430.965	1.1236	0.013183	53.3	1	0	0	0	0	0	0
475	DQECDKFNQCGTCNEFKECHAIR	23	Succi(K)	_DQECDKFNQCGTCNEFK(su)ECHAIR_	4	762.31	0.90458	3.482e-88	204.65	1	12059	8331.1	10834	7424.5	7267.6	4744.2
476	DSAHGFLKVPPR	12	Succi(K)	_DSAHGFLK(su)VPPR_	3	475.249	0.54923	1.4899e-06	121.02	4	4188.4	3555	3977.2	2659.2	2724.8	2113.4
477	DSAHGFLKVPPR	12	Succi(K)	_DSAHGFLK(su)VPPR_	3	475.249		9.1852e-05	88.803	1	0	0	0	0	0	0
478	DSAHGFLKVPPR	12	Succi(K)	_DSAHGFLK(su)VPPR_	3	475.249		3.0262e-05	92.19	1	0	0	0	0	0	0
479	DSAHGFLKVPPR	12	Succi(K)	_DSAHGFLK(su)VPPR_	3	475.249	1.1958	3.2949e-05	108.56	4	2790.7	2879.3	3352.8	1910.2	1746	1778.7
480	DSAHGFLKVPPR	12	Succi(K)	_DSAHGFLK(su)VPPR_	3	475.249	1.0724	0.00012567	97.779	4	1523.9	1223.3	1188.9	981.55	903.79	713.81
481	DSAHGFLKVPPR	12	Succi(K)	_DSAHGFLK(su)VPPR_	3	475.249		0.010655	46.069	1	0	0	0	0	0	0
482	DSAHGFLKVPPR	12	Succi(K)	_DSAHGFLK(su)VPPR_	3	475.249	0.93535	3.2949e-05	108.56	7	12097	8064.3	10293	8073	9275.6	7126.6
483	DSAHGFLKVPPRMDAK	16	Succi(K)	_DSAHGFLK(su)VPPRMDAK_	4	467.989	-0.45287	4.4259e-10	114.27	3	8470.9	6833.8	8745.7	7297.1	6609.3	6355.4
484	DSDWPFCSDEDWNYKCPSGCR	21	Succi(K)	_DSDWPFCSDEDWNYK(su)CPSGCR_	3	927.681	1.3135	2.7336e-30	145.88	1	0	0	0	0	0	0
485	DSLDKEK	7	Succi(K)	_DSLDK(su)EK_	2	467.722	1.4756	0.0033239	71.379	1	0	0	0	0	0	0
486	DSQEEEKTEALTSAK	15	Succi(K)	_DSQEEEK(su)TEALTSAK_	3	589.271	1.7913	0.00095963	69.805	1	0	0	0	0	0	0
487	DSQEEEKTEALTSAK	15	Succi(K)	_DSQEEEK(su)TEALTSAK_	3	589.271	1.8894	1.9054e-15	140.96	1	0	0	0	0	0	0
488	DTEEEDFHVDQVTTVK	16	Unmodified	_DTEEEDFHVDQVTTVK_	3	631.29	0.10497	3.7638e-14	135.57	2	8107.7	5113	6916.8	8378.8	7454.9	6653
489	DTVIKPLLVEPEGLEK	16	Succi(K)	_DTVIK(su)PLLVEPEGLEK_	3	627.347	1.1883	5.9028e-05	90.385	1	0	0	0	0	0	0
490	DTVIKPLLVEPEGLEK	16	Succi(K)	_DTVIK(su)PLLVEPEGLEK_	3	627.347	0.73157	4.3101e-29	164.01	2	7535.6	6708.2	9456.5	12991	15150	13470
491	DTVIKPLLVEPEGLEK	16	Succi(K)	_DTVIK(su)PLLVEPEGLEK_	2	940.517	0.054527	9.0364e-21	148.26	1	17637	15269	20307	31255	34167	34344
492	DTVIKPLLVEPEGLEK	16	Succi(K)	_DTVIK(su)PLLVEPEGLEK_	4	470.762	0.45754	1.8421e-07	107.98	1	1252.4	1182.1	1467.9	2125.6	2416.6	2372.7
493	DVCKNYAEAK	10	Succi(K)	_DVCK(su)NYAEAK_	3	433.196	1.1874	4.3026e-05	113.69	2	5891.2	6005.8	8179.3	4636.9	5147.2	5784.3
494	DVCKNYAEAK	10	Succi(K)	_DVCK(su)NYAEAK_	2	649.29	1.3269	6.1931e-05	113.24	2	11609	12924	15483	8524.9	9204.4	10542
495	DVCKNYAEAK	10	Succi(K)	_DVCK(su)NYAEAK_	3	433.196	1.7198	4.706e-05	112.89	3	0	0	0	0	0	0
496	DVCKNYAEAK	10	Succi(K)	_DVCK(su)NYAEAK_	2	649.29	1.8719	0.00045271	102.87	3	43183	22996	36609	31833	31662	24118
497	DVCKNYAEAK	10	Succi(K)	_DVCK(su)NYAEAK_	3	433.196	1.2009	0.00091697	92.611	2	8573	7416.5	9358.9	6686.3	6771.8	7323.1
498	DVCKNYAEAK	10	Succi(K)	_DVCK(su)NYAEAK_	2	649.29	1.3383	6.1931e-05	113.24	2	35388	29518	37183	26250	28965	26044
499	DVCKNYAEAK	10	Succi(K)	_DVCK(su)NYAEAK_	3	433.196	0.19694	0.0024172	69.721	1	0	0	0	0	0	0
500	DVCKNYAEAK	10	Succi(K)	_DVCK(su)NYAEAK_	2	649.29	0.13198	6.1931e-05	113.24	1	35331	11529	17099	32435	35259	12806
501	DVCKNYAEAK	10	Succi(K)	_DVCK(su)NYAEAK_	3	433.196	0.53326	0.00012971	109.16	5	4125.8	4252.2	5172.8	2683.2	3476	3609.8
502	DVCKNYAEAK	10	Succi(K)	_DVCK(su)NYAEAK_	2	649.29	0.35471	2.6832e-07	123.95	5	44632	35268	44167	35411	35929	31935
503	DVCKNYAEAK	10	Unmodified	_DVCKNYAEAK_	3	399.857	1.4739	0.016682	48.568	1	0	0	0	0	0	0
504	DVCKNYAEAK	10	Deamidation (NQ),Succi(K)	_DVCK(su)N(de)YAEAK_	3	433.524	0.92125	0.0046126	72.848	1	0	0	0	0	0	0
505	DVCKNYAEAK	10	Deamidation (NQ),Succi(K)	_DVCK(su)N(de)YAEAK_	2	649.782	1.0114	0.0044616	81.92	1	20623	15338	19065	14784	15211	15079
506	DVCKNYAEAK	10	Deamidation (NQ),Succi(K)	_DVCK(su)N(de)YAEAK_	2	649.782		0.0033805	77.279	1	0	0	0	0	0	0
507	DVCKNYAEAK	10	Deamidation (NQ),Succi(K)	_DVCK(su)N(de)YAEAK_	3	433.524	1.5468	0.024473	54.784	1	0	0	0	0	0	0
508	DVCKNYAEAK	10	Deamidation (NQ),Succi(K)	_DVCK(su)N(de)YAEAK_	2	649.782	1.4828	0.0043281	83.182	1	30284	25760	29472	23072	23826	23575
509	DVCKNYAEAK	10	Deamidation (NQ),Succi(K)	_DVCK(su)N(de)YAEAK_	3	433.524	1.5995	0.00069713	103.31	1	0	0	0	0	0	0
510	DVCKNYAEAK	10	Deamidation (NQ),Succi(K)	_DVCK(su)N(de)YAEAK_	2	649.782		0.0010933	90.614	1	0	0	0	0	0	0
511	EACVHKILR	9	Succi(K)	_EACVHK(su)ILR_	3	409.217	0.12204	1.2144e-06	121.73	1	0	0	0	0	0	0
512	EAKVQWK	7	Succi(K)	_EAK(su)VQWK_	2	494.759	2.0549	0.0032884	71.692	1	0	0	0	0	0	0
513	EALKLEEK	8	Succi(K)	_EALK(su)LEEK_	3	353.857	-0.81834	0.0010803	83.948	2	1444.2	1230.5	1603.2	1489.3	1884	1654.3
514	EALKLEEK	8	Succi(K)	_EALK(su)LEEK_	2	530.282	-0.8548	0.0015902	82.417	1	4300.5	3581.8	4302.1	4900.4	5734.2	5967.1
515	ECCEKPLLEK	10	Succi(K)	_ECCEK(su)PLLEK_	3	469.216	0.99209	0.0011143	88.596	2	2847.4	811	1344.2	7233.7	9207.6	2314.9
516	ECCEKPLLEK	10	Succi(K)	_ECCEK(su)PLLEK_	2	703.321	1.4049	2.6832e-07	123.95	2	7324.8	2260.3	3358.1	21499	22496	6411.6
517	ECCEKPLLEK	10	Succi(K)	_ECCEK(su)PLLEK_	2	703.321	1.4573	2.6832e-07	123.95	3	27205	5352	9902.8	72571	81838	15296
518	ECCEKPLLEK	10	Succi(K)	_ECCEK(su)PLLEK_	3	469.216	1.0032	0.0013421	81.335	2	2854.5	660.42	1030	7112.2	7669	1611.6
519	ECCEKPLLEK	10	Succi(K)	_ECCEK(su)PLLEK_	2	703.321	0.45667	2.6832e-07	123.95	9	53144	38897	55458	100600	106430	100570
520	ECCEKPLLEK	10	Succi(K)	_ECCEK(su)PLLEK_	4	352.164	-0.68145	0.00059784	95.822	2	2677	2072.5	2814.6	5860.4	6271.5	5877.3
521	ECCEKPLLEK	10	Succi(K)	_ECCEK(su)PLLEK_	3	469.216	0.70208	0.0022925	70.942	2	0	0	0	0	0	0
522	ECCEKPLLEK	10	Succi(K)	_ECCEK(su)PLLEK_	3	469.216	0.8453	0.0013521	81.017	1	0	0	0	0	0	0
523	ECCEKPLLEK	10	Succi(K)	_ECCEK(su)PLLEK_	3	469.216	0.552	0.0011143	88.596	29	10690	6780.9	9566.9	17130	18666	15333
524	ECCEKPLLEK	10	Succi(K)	_ECCEK(su)PLLEK_	2	703.321	0.70507	0.00045271	102.87	18	31876	25113	34164	59939	64015	60355
525	ECCEKPLLEK	10	Succi(K)	_ECCEK(su)PLLEK_	3	469.216		0.0011397	70.942	1	0	0	0	0	0	0
526	ECCEKPLLEK	10	Succi(K)	_ECCEK(su)PLLEK_	3	469.216		0.020201	44.612	1	0	0	0	0	0	0
527	ECCEKPLLEK	10	Succi(K)	_ECCEK(su)PLLEK_	3	469.216		0.0011397	70.942	1	0	0	0	0	0	0
528	ECCEKPLLEK	10	Succi(K)	_ECCEK(su)PLLEK_	3	469.216		0.0009906	69.672	1	0	0	0	0	0	0
529	ECCEKPLLEK	10	Succi(K)	_ECCEK(su)PLLEK_	3	469.216		0.0010176	69.346	1	0	0	0	0	0	0
530	ECCEKPLLEK	10	Succi(K)	_ECCEK(su)PLLEK_	2	703.321	0.087541	0.0098953	59.265	1	29492	20060	25190	51845	60623	46058
531	ECCEKPLLEK	10	Succi(K)	_ECCEK(su)PLLEK_	2	703.321	0.87108	2.6832e-07	123.95	6	17462	15595	18258	36398	42833	37310
532	ECCEKPLLEK	10	Succi(K)	_ECCEK(su)PLLEK_	4	352.164	-0.46408	0.00057642	96.229	2	4021.3	3930.2	4125	8767.6	10875	8893.3
533	ECCEKPLLEK	10	Succi(K)	_ECCEK(su)PLLEK_	3	469.216	1.6492	0.00098379	91.549	4	0	0	0	0	0	0
534	ECCEKPLLEK	10	Succi(K)	_ECCEK(su)PLLEK_	2	703.321	2.3383	0.0084053	61.532	1	0	0	0	0	0	0
535	ECCEKPLLEK	10	Succi(K)	_ECCEK(su)PLLEK_	3	469.216	0.74987	0.013506	52.247	1	0	0	0	0	0	0
536	ECCEKPLLEK	10	Succi(K)	_ECCEK(su)PLLEK_	3	469.216	1.0535	0.0062386	61.344	1	0	0	0	0	0	0
537	ECCEKPLLEK	10	Succi(K)	_ECCEK(su)PLLEK_	2	703.321	1.9943	0.00078098	98.105	7	23733	18667	22980	38062	46530	37606
538	ECCEKPLLEK	10	Succi(K)	_ECCEK(su)PLLEK_	3	469.216		0.00098654	69.721	1	0	0	0	0	0	0
539	ECCEKPLLEK	10	Succi(K)	_ECCEK(su)PLLEK_	3	469.216		0.01161	51.286	1	0	0	0	0	0	0
540	ECCEKPLLEK	10	Succi(K)	_ECCEK(su)PLLEK_	3	469.216		0.020201	44.612	1	0	0	0	0	0	0
541	ECCEKPLLEK	10	Succi(K)	_ECCEK(su)PLLEK_	3	469.216		0.01161	51.286	1	0	0	0	0	0	0
542	ECCEKPLLEK	10	Succi(K)	_ECCEK(su)PLLEK_	3	469.216		0.012673	50.354	1	0	0	0	0	0	0
543	ECCEKPLLEK	10	Succi(K)	_ECCEK(su)PLLEK_	3	469.216		0.010797	51.998	1	0	0	0	0	0	0
544	ECCEKPLLEK	10	Succi(K)	_ECCEK(su)PLLEK_	3	469.216		0.0010848	68.536	1	0	0	0	0	0	0
545	ECCEKPLLEK	10	Succi(K)	_ECCEK(su)PLLEK_	3	469.216		0.0082182	54.259	1	0	0	0	0	0	0
546	ECCEKPLLEK	10	Succi(K)	_ECCEK(su)PLLEK_	3	469.216		0.001743	60.598	1	0	0	0	0	0	0
547	ECCEKPLLEK	10	Succi(K)	_ECCEK(su)PLLEK_	3	469.216		0.0016812	61.344	1	0	0	0	0	0	0
548	ECCEKPLLEK	10	Succi(K)	_ECCEK(su)PLLEK_	3	469.216		0.0094137	53.211	1	0	0	0	0	0	0
549	ECCEKPLLEK	10	Succi(K)	_ECCEK(su)PLLEK_	3	469.216		0.0016812	61.344	1	0	0	0	0	0	0
550	ECCEKPLLEK	10	Succi(K)	_ECCEK(su)PLLEK_	3	469.216		0.0082886	54.198	1	0	0	0	0	0	0
551	ECCEKPLLEK	10	Succi(K)	_ECCEK(su)PLLEK_	3	469.216		0.0016812	61.344	1	0	0	0	0	0	0
552	ECCEKPLLEK	10	Succi(K)	_ECCEK(su)PLLEK_	3	469.216		0.0011397	70.942	1	0	0	0	0	0	0
553	ECCEKPLLEK	10	Unmodified	_ECCEKPLLEK_	3	435.877	2.0461	0.010512	55.261	2	0	0	0	0	0	0
554	ECCEKPLLEK	10	Unmodified	_ECCEKPLLEK_	3	435.877	1.6038	0.010038	55.776	1	0	0	0	0	0	0
555	ECCEKPLLEK	10	Unmodified	_ECCEKPLLEK_	3	435.877	1.9359	0.012043	53.6	1	0	0	0	0	0	0
556	ECYLKHDLCAAAQENTR	17	Succi(K)	_ECYLK(su)HDLCAAAQENTR_	3	726.99	1.4601	0.00058296	74.325	1	0	0	0	0	0	0
557	EDPQTFYYAVAVVK	14	Unmodified	_EDPQTFYYAVAVVK_	3	543.943	1.7774	0.0081183	77.776	1	5915.3	4872.8	7230.4	6177.6	6083.2	6233.5
558	EDPQTFYYAVAVVK	14	Unmodified	_EDPQTFYYAVAVVK_	2	815.412	1.4605	1.0054e-44	184	1	42373	41315	51506	51166	49038	50197
559	EDPQTFYYAVAVVK	14	Unmodified	_EDPQTFYYAVAVVK_	3	543.943	0.63152	0.0081183	77.776	1	6197.7	4695.2	6082.2	6585.2	6446.5	5943.9
560	EDPQTFYYAVAVVKK	15	Succi(K)	_EDPQTFYYAVAVVK(su)K_	3	619.98	2.2453	0.021976	49.223	1	0	0	0	0	0	0
561	EFKPDHR	7	Succi(K)	_EFK(su)PDHR_	3	343.498	-1.027	0.0020734	75.692	1	3923	3455	4270.7	4106.6	4775.4	4495.4
562	EFNAETFTFHADICTLSEKER	21	Succi(K)	_EFNAETFTFHADICTLSEK(su)ER_	3	882.399	-0.34532	1.0434e-254	286.72	1	78438	68487	79873	61094	66888	63479
563	EFNAETFTFHADICTLSEKER	21	Succi(K)	_EFNAETFTFHADICTLSEK(su)ER_	3	882.399	1.8195	2.8304e-176	251.02	1	6822.2	5457.3	6449.8	6183	6472.9	6169.1
564	EFQLFSSPHGK	11	Unmodified	_EFQLFSSPHGK_	3	426.216	1.9116	0.02126	78.324	1	0	0	0	0	0	0
565	EFQLFSSPHGKDLLFK	16	Succi(K)	_EFQLFSSPHGK(su)DLLFK_	3	665.007	2.2246	7.8977e-21	147.17	2	17076	12990	16806	8390.4	7662.1	6420.9
566	EFQLFSSPHGKDLLFK	16	Succi(K)	_EFQLFSSPHGK(su)DLLFK_	4	499.007	1.4705	0.0042278	61.495	1	0	0	0	0	0	0
567	EFQLFSSPHGKDLLFK	16	Succi(K)	_EFQLFSSPHGK(su)DLLFK_	3	665.007	1.8918	0.015857	54.412	1	0	0	0	0	0	0
568	EFTPPVQAAYQK	12	Unmodified	_EFTPPVQAAYQK_	2	689.854	1.4829	1.6017e-16	152.4	2	4249.2	2352.6	3739.7	25551	23831	24486
569	EFTPPVQAAYQK	12	Unmodified	_EFTPPVQAAYQK_	3	460.238	0.97433	0.00016992	115.33	1	0	0	0	0	0	0
570	EFTPPVQAAYQK	12	Unmodified	_EFTPPVQAAYQK_	3	460.238	0.37467	3.0019e-07	130.56	1	0	0	0	0	0	0
571	EFTPPVQAAYQKVVAGVANALAHK	24	Succi(K)	_EFTPPVQAAYQK(su)VVAGVANALAHK_	4	653.099	2.0616	6.421e-22	125.45	1	0	0	0	0	0	0
572	EGTCPEAPTDECKPVK	16	Succi(K)	_EGTCPEAPTDECK(su)PVK_	3	639.945	3.8134	3.3423e-07	106.14	2	0	0	0	0	0	0
573	EGTCPEAPTDECKPVK	16	Succi(K)	_EGTCPEAPTDECK(su)PVK_	4	480.211	3.3335	0.018199	51.771	1	0	0	0	0	0	0
574	EGTCPEAPTDECKPVK	16	Succi(K)	_EGTCPEAPTDECK(su)PVK_	3	639.945	1.49	7.5504e-28	156.96	6	23931	19014	21627	16206	17654	15477
575	EGTCPEAPTDECKPVK	16	Succi(K)	_EGTCPEAPTDECK(su)PVK_	4	480.211	1.0059	8.4889e-37	166.9	4	14386	12079	15551	10090	11203	9852.8
576	EGTCPEAPTDECKPVK	16	Succi(K)	_EGTCPEAPTDECK(su)PVK_	2	959.414	0.48179	2.2005e-74	205.12	3	87082	80129	94657	66294	68055	63571
577	EGTCPEAPTDECKPVK	16	Succi(K)	_EGTCPEAPTDECK(su)PVK_	3	639.945	1.5581	7.1576e-28	157.35	3	8878.3	5430.7	6941.7	6533.3	7053.5	4491
578	EGTCPEAPTDECKPVK	16	Succi(K)	_EGTCPEAPTDECK(su)PVK_	4	480.211	0.91823	1.5677e-10	119.54	2	9185.8	5961.1	7694.7	8105.7	7792.1	5378.1
579	EGTCPEAPTDECKPVK	16	Succi(K)	_EGTCPEAPTDECK(su)PVK_	2	959.414	0.52252	1.4576e-74	205.68	1	16444	11022	13730	13962	15004	8097.3
580	EGTCPEAPTDECKPVK	16	Succi(K)	_EGTCPEAPTDECK(su)PVK_	3	639.945		3.2365e-11	81.526	1	0	0	0	0	0	0
581	EGTCPEAPTDECKPVK	16	Succi(K)	_EGTCPEAPTDECK(su)PVK_	3	639.945	-0.036153	9.6428e-21	145.69	2	12087	7544.5	9834	9152.9	10642	6113.1
582	EGTCPEAPTDECKPVK	16	Succi(K)	_EGTCPEAPTDECK(su)PVK_	4	480.211	0.18197	4.8845e-05	90.498	1	0	0	0	0	0	0
583	EGTCPEAPTDECKPVK	16	Succi(K)	_EGTCPEAPTDECK(su)PVK_	3	639.945	1.1318	2.2014e-05	97.073	1	13381	8053.3	9944.8	10905	11576	7131.7
584	EGTCPEAPTDECKPVK	16	Unmodified	_EGTCPEAPTDECKPVK_	3	606.606	2.7989	2.6986e-05	96.096	1	16373	10700	15508	15352	15815	12707
585	EGTCPEAPTDECKPVK	16	Unmodified	_EGTCPEAPTDECKPVK_	4	455.207	2.0694	0.006775	58.814	1	0	0	0	0	0	0
586	EGTCPEAPTDECKPVKWCALSHHER	25	Succi(K)	_EGTCPEAPTDECK(su)PVKWCALSHHER_	5	619.675	1.2385	5.2097e-10	87.196	1	0	0	0	0	0	0
587	EGTCPEAPTDECKPVKWCALSHHER	25	Succi(K)	_EGTCPEAPTDECKPVK(su)WCALSHHER_	4	774.342	1.4946	2.4596e-18	121.1	1	0	0	0	0	0	0
588	EGTCPEAPTDECKPVKWCALSHHER	25	Succi(K)	_EGTCPEAPTDECKPVK(su)WCALSHHER_	5	619.675	0.63997	1.0311e-37	151.06	4	10276	7904.5	9644.7	8000	8100.4	6331.7
589	EGTCPEAPTDECKPVKWCALSHHER	25	Succi(K)	_EGTCPEAPTDECK(su)PVKWCALSHHER_	4	774.342	0.70333	7.0913e-104	214.16	3	12960	10713	14087	8602.5	9069.3	7515.3
590	EGTCPEAPTDECKPVKWCALSHHER	25	Succi(K)	_EGTCPEAPTDECKPVK(su)WCALSHHER_	3	1032.12	0.1307	2.1663e-181	249.27	2	40167	30102	38760	26503	28284	22970
591	EGTCPEAPTDECKPVKWCALSHHER	25	Succi(K)	_EGTCPEAPTDECK(su)PVKWCALSHHER_	5	619.675	0.8458	1.7673e-37	149.07	2	9262	5801.6	7283.5	6262.8	7766.7	5613.5
592	EGTCPEAPTDECKPVKWCALSHHER	25	Succi(K)	_EGTCPEAPTDECK(su)PVKWCALSHHER_	4	774.342	1.2217	1.5161e-104	216.67	2	12445	10108	12349	9243.2	8563.9	7539.5
593	EGTCPEAPTDECKPVKWCALSHHER	25	Succi(K)	_EGTCPEAPTDECK(su)PVKWCALSHHER_	3	1032.12	0.71399	3.8364e-159	241.84	1	28194	21328	27257	20831	20518	16423
594	EGTCPEAPTDECKPVKWCALSHHER	25	Succi(K)	_EGTCPEAPTDECKPVK(su)WCALSHHER_	5	619.675	0.81461	1.6844e-09	80.102	1	0	0	0	0	0	0
595	EGTCPEAPTDECKPVKWCALSHHER	25	Succi(K)	_EGTCPEAPTDECK(su)PVKWCALSHHER_	4	774.342	0.38303	6.4758e-07	69.071	1	6788.8	5255.6	5396.4	5461.6	5507.5	3441.6
596	EGTCPEAPTDECKPVKWCALSHHER	25	2 Succi(K)	_EGTCPEAPTDECK(su)PVK(su)WCALSHHER_	4	799.346	1.056	8.8775e-30	141.19	1	9729.1	9180.9	9247	6704.1	7377.1	7415.9
597	EITHDVKAVCSQEAMTGPCR	20	Succi(K)	_EITHDVK(su)AVCSQEAMTGPCR_	3	797.024	1.031	1.9249e-10	110.75	1	3344	1528.5	1918	2171.2	3230	1381.7
598	EKKKNLAGGK	10	Deamidation (NQ),2 Succi(K)	_EK(su)K(su)KN(de)LAGGK_	3	425.226	2.0654	0.015682	45.433	1	0	0	0	0	0	0
599	EKKKNLAGGK	10	Deamidation (NQ),2 Succi(K)	_EK(su)K(su)KN(de)LAGGK_	4	319.171	0.97716	0.0056542	58.699	1	2060.6	2118.3	2803.9	2951.5	2847.8	3097.4
600	EKLGNIRNQSDSEEENINLFIKK	23	3 Deamidation (NQ),2 Succi(K)	_EK(su)LGN(de)IRN(de)QSDSEEEN(de)INLFIK(su)K_	4	731.103	1.5517	0.0065251	41.115	1	0	0	0	0	0	0
601	EKLQDEDLGFL	11	Succi(K)	_EK(su)LQDEDLGFL_	2	703.838	0.83104	2.0682e-07	126.19	3	918.14	741.98	657.04	549.62	757.16	822.64
602	EKLQDEDLGFL	11	Succi(K)	_EK(su)LQDEDLGFL_	2	703.838	1.2651	0.0013613	82.803	1	0	0	0	0	0	0
603	ELLDTVTAPQK	11	Unmodified	_ELLDTVTAPQK_	3	405.559	0.65204	1.3904e-16	152.54	1	3960.5	2816.5	3824	3489.7	2960	2490.9
604	ELRPWCFTTDPNKR	14	Succi(K)	_ELRPWCFTTDPNK(su)R_	3	640.64	1.9354	8.9018e-13	139.58	2	6078	3508.8	4274.4	4275	5055.4	3790.3
605	EPNLEPMVEKQESENSCNK	19	4 Deamidation (NQ),Succi(K)	_EPN(de)LEPMVEK(su)Q(de)ESEN(de)SCN(de)K_	4	592.244	1.3696	0.01265	40.968	1	7593.6	5994.3	7197.1	5779.7	5926.3	4789.6
606	EPPKNGISTK	10	Deamidation (NQ),Succi(K)	_EPPK(su)N(de)GISTK_	3	391.2	0.96304	0.021546	56.205	1	0	0	0	0	0	0
607	EPQVYTLPPSR	11	Unmodified	_EPQVYTLPPSR_	3	429.563	1.1585	0.013015	94.122	4	4498.2	3081.8	3886.8	6019.8	7003.6	4691.9
608	EPQVYTLPPSR	11	Unmodified	_EPQVYTLPPSR_	2	643.841	1.1154	0.02014	98.942	3	16289	11031	14511	15404	14605	12708
609	EQLKAVMDDFAAFVEK	16	Oxidation (M),Succi(K)	_EQLK(su)AVM(ox)DDFAAFVEK_	3	652.98	1.6893	1.8816e-14	136.39	2	7315.9	5670.1	6738.7	5899.3	6390	5299.1
610	EQLKAVMDDFAAFVEK	16	Oxidation (M),Succi(K)	_EQLK(su)AVM(ox)DDFAAFVEK_	4	489.987	1.057	5.9432e-05	88.385	1	2681.4	2142.1	2888.9	2610.7	2850.8	2157.4
611	EQLKAVMDDFAAFVEK	16	Oxidation (M),Succi(K)	_EQLK(su)AVM(ox)DDFAAFVEK_	3	652.98	1.6435	1.1958e-46	181.72	1	5419.6	3935.8	4994	3871.5	4073	3886.7
612	EQLKAVMDDFAAFVEK	16	Oxidation (M),Succi(K)	_EQLK(su)AVM(ox)DDFAAFVEK_	4	489.987	1.0114	3.1488e-12	127.83	1	0	0	0	0	0	0
613	EQLKAVMDDFAAFVEK	16	Oxidation (M),Succi(K)	_EQLK(su)AVM(ox)DDFAAFVEK_	3	652.98	1.877	4.535e-09	116.13	2	4260.3	2864.6	3587.5	3341.9	3958.7	2660.9
614	EQLKAVMDDFAAFVEK	16	Oxidation (M),Succi(K)	_EQLK(su)AVM(ox)DDFAAFVEK_	3	652.98	1.5891	2.7876e-09	118.48	1	0	0	0	0	0	0
615	EQLKAVMDDFAAFVEK	16	Oxidation (M),Succi(K)	_EQLK(su)AVM(ox)DDFAAFVEK_	3	652.98	1.6342	2.2814e-14	134.93	1	4821.2	2020.6	2275	4204.4	4774.8	1987.2
616	EQLKAVMDDFAAFVEK	16	Succi(K)	_EQLK(su)AVMDDFAAFVEK_	3	647.649	1.5007	2.103e-15	135.09	1	5257.7	3906.3	5368.2	4945	4152.6	4099.1
617	ETCFAEEGKK	10	Succi(K)	_ETCFAEEGK(su)K_	3	433.524	0.72367	0.00083356	91.549	2	12726	8971.3	11391	12854	13295	9518.9
618	ETCFAEEGKK	10	Succi(K)	_ETCFAEEGK(su)K_	2	649.782	0.87015	0.0041913	106.67	1	6780.3	5173.5	6463.6	5588.3	6419.3	5883.1
619	ETCFAEEGKK	10	Succi(K)	_ETCFAEEGK(su)K_	2	649.782		0.0001696	99.752	1	0	0	0	0	0	0
620	ETCFAEEGKK	10	Succi(K)	_ETCFAEEGK(su)K_	3	433.524	0.43033	0.0043572	63.624	1	0	0	0	0	0	0
621	ETYGEMADCCAK	12	Oxidation (M)	_ETYGEM(ox)ADCCAK_	3	484.181	2.6581	1.6659e-05	110.74	1	0	0	0	0	0	0
622	ETYGEMADCCAK	12	Oxidation (M)	_ETYGEM(ox)ADCCAK_	3	484.181	1.7704	0.00027468	83.182	2	0	0	0	0	0	0
623	ETYGEMADCCAK	12	Oxidation (M)	_ETYGEM(ox)ADCCAK_	2	725.768	2.1886	0.00042321	74.537	1	7557.4	6659.5	8601.7	7423	6461.5	6166.8
624	ETYGEMADCCAK	12	Oxidation (M)	_ETYGEM(ox)ADCCAK_	3	484.181	0.52808	0.00017349	92.606	1	0	0	0	0	0	0
625	ETYGEMADCCAK	12	Oxidation (M)	_ETYGEM(ox)ADCCAK_	3	484.181	0.87647	3.9451e-08	126.66	2	20633	15820	21244	19157	18675	17533
626	ETYGEMADCCAK	12	Oxidation (M)	_ETYGEM(ox)ADCCAK_	2	725.768	1.5283	3.1803e-06	119.25	1	8811	8445.5	10495	8220.1	8208	8588.5
627	ETYGEMADCCAK	12	Unmodified	_ETYGEMADCCAK_	3	478.849	0.72549	0.00016992	115.33	1	16292	12061	15983	14295	14594	13334
628	ETYGEMADCCAK	12	Unmodified	_ETYGEMADCCAK_	2	717.77	0.63141	5.3904e-16	148.96	1	24464	17165	21836	17949	21191	15750
629	ETYGEMADCCAK	12	Unmodified	_ETYGEMADCCAK_	3	478.849	0.33198	7.2776e-08	132.17	2	9434.9	7703.4	8861.6	7432.3	7379.6	7100.7
630	ETYGEMADCCAK	12	Unmodified	_ETYGEMADCCAK_	2	717.77	0.99217	1.9206e-23	160.38	2	29889	27405	32924	28157	28023	26437
631	ETYGEMADCCAKQEPER	17	Succi(K)	_ETYGEMADCCAK(su)QEPER_	3	725.287	1.1731	2.4483e-50	178.01	1	7675	2525.8	3936.1	4940.4	5482.8	2301.4
632	ETYGEMADCCAKQEPERNECFLQHK	25	Oxidation (M),Succi(K)	_ETYGEM(ox)ADCCAK(su)QEPERNECFLQHK_	4	812.336	0.67696	2.0612e-75	195.03	1	14302	10948	14782	10139	10506	9216.7
633	ETYGEMADCCAKQEPERNECFLQHK	25	Oxidation (M),Succi(K)	_ETYGEM(ox)ADCCAK(su)QEPERNECFLQHK_	4	812.336	1.1893	2.8371e-88	200.95	2	18415	14222	15650	12971	12631	10700
634	ETYGEMADCCAKQEPERNECFLQHK	25	Oxidation (M),Succi(K)	_ETYGEM(ox)ADCCAK(su)QEPERNECFLQHK_	5	650.07	1.0292	6.0968e-14	100.85	1	0	0	0	0	0	0
635	ETYGEMADCCAKQEPERNECFLQHK	25	Oxidation (M),Succi(K)	_ETYGEM(ox)ADCCAK(su)QEPERNECFLQHK_	5	650.07	1.0692	0.0032974	45.099	1	0	0	0	0	0	0
636	ETYGEMADCCAKQEPERNECFLQHK	25	Succi(K)	_ETYGEMADCCAK(su)QEPERNECFLQHK_	4	808.338	0.94691	2.0034e-08	78.272	1	5843.8	3676.8	5710	2902.4	2883.7	2023.6
637	ETYGEMADCCAKQEPERNECFLQHK	25	Succi(K)	_ETYGEMADCCAK(su)QEPERNECFLQHK_	3	1077.45	0.53668	0.0049227	50.783	1	12160	12228	14366	7661.4	9858.4	9875.3
638	ETYGEMADCCAKQEPERNECFLQHK	25	Succi(K)	_ETYGEMADCCAK(su)QEPERNECFLQHK_	5	646.871	1.0267	9.5846e-160	240.31	2	7977.7	6857.4	8617.2	5376.4	6138.5	4468.2
639	ETYGEMADCCAKQEPERNECFLQHK	25	Succi(K)	_ETYGEMADCCAK(su)QEPERNECFLQHK_	3	1077.45	0.31035	1.1787e-205	264.14	1	44485	43116	53254	37226	34957	37124
640	ETYGEMADCCAKQEPERNECFLQHK	25	Deamidation (NQ),Succi(K)	_ETYGEMADCCAK(su)Q(de)EPERNECFLQHK_	5	647.068	1.3068	8.279e-38	151.42	1	0	0	0	0	0	0
641	ETYGEMADCCAKQEPERNECFLQHKDDNPNLPR	33	Oxidation (M),2 Succi(K)	_ETYGEM(ox)ADCCAK(su)QEPERNECFLQHK(su)DDNPNLPR_	4	1067.7	0.42916	1.3604e-220	259.42	3	10024	9032.1	8420.9	6385.8	6712.5	6955.5
642	ETYGEMADCCAKQEPERNECFLQHKDDNPNLPR	33	Oxidation (M),2 Succi(K)	_ETYGEM(ox)ADCCAK(su)QEPERNECFLQHK(su)DDNPNLPR_	5	854.36	0.85461	1.2598e-105	200.06	1	3763.4	1978.9	2860.8	2137.7	2282.6	1952.5
643	ETYGEMADCCAKQEPERNECFLQHKDDNPNLPR	33	Oxidation (M),2 Succi(K)	_ETYGEM(ox)ADCCAK(su)QEPERNECFLQHK(su)DDNPNLPR_	4	1067.7	0.81892	2.4564e-81	179.8	2	5759.5	4297.2	4954.7	3866.3	4833.5	2911.3
644	ETYGEMADCCAKQEPERNECFLQHKDDNPNLPR	33	2 Succi(K)	_ETYGEMADCCAK(su)QEPERNECFLQHK(su)DDNPNLPR_	4	1063.7	0.799	0	321.97	2	12309	12915	13593	9120.7	10002	9428.2
645	ETYGEMADCCAKQEPERNECFLQHKDDNPNLPR	33	2 Succi(K)	_ETYGEMADCCAK(su)QEPERNECFLQHK(su)DDNPNLPR_	5	851.161	1.1985	4.6762e-197	249.88	1	1957.1	1701.2	1617.6	1452.5	1791.9	1458.5
646	ETYGEMADCCAKQEPERNECFLQHKDDNPNLPR	33	2 Succi(K)	_ETYGEMADCCAK(su)QEPERNECFLQHK(su)DDNPNLPR_	4	1063.7	0.60986	1.2364e-81	182.51	2	9486.1	13362	13556	2573.4	3363.3	8568
647	ETYGEMADCCAKQEPERNECFLQHKDDNPNLPR	33	2 Succi(K)	_ETYGEMADCCAK(su)QEPERNECFLQHK(su)DDNPNLPR_	4	1063.7	0.44701	2.6304e-197	255	2	17526	8781.1	11873	12451	14799	8197.6
648	ETYGEMADCCAKQEPERNECFLQHKDDNPNLPR	33	2 Succi(K)	_ETYGEMADCCAK(su)QEPERNECFLQHK(su)DDNPNLPR_	5	851.161	0.92873	1.229e-29	112.26	1	0	0	0	0	0	0
649	ETYGEMADCCAKQEPERNECFLQHKDDNPNLPR	33	2 Succi(K)	_ETYGEMADCCAK(su)QEPERNECFLQHK(su)DDNPNLPR_	4	1063.7	-0.88433	4.7494e-40	135.72	1	4266.7	3045	3550.6	2943.2	3839.3	1968.5
650	EVAANSQNGEEIVPALTLR	19	3 Deamidation (NQ)	_EVAAN(de)SQ(de)N(de)GEEIVPALTLR_	2	1007.5	0.52695	0.012477	41.513	1	13506	11549	14422	8539.7	9326	7763.3
651	EVAANSQNGEEIVPALTLR	19	3 Deamidation (NQ)	_EVAAN(de)SQ(de)N(de)GEEIVPALTLR_	2	1007.5	0.47526	0.0010297	57.936	1	21418	16818	20650	12581	12531	10841
652	EVDLKDYEDQQK	12	Succi(K)	_EVDLK(su)DYEDQQK_	3	537.246	1.5278	7.5755e-18	150.69	1	0	0	0	0	0	0
653	EVDLKDYEDQQK	12	Succi(K)	_EVDLK(su)DYEDQQK_	3	537.246		4.9041e-47	160.22	1	0	0	0	0	0	0
654	EVDLKDYEDQQK	12	Succi(K)	_EVDLK(su)DYEDQQK_	2	805.365	0.22136	0.019572	54.005	1	8986.7	5063.8	8690.2	45132	50497	41819
655	EVDLKDYEDQQK	12	Succi(K)	_EVDLK(su)DYEDQQK_	3	537.246	0.73512	1.9937e-57	190.46	2	6699.3	5046.2	5910.4	16562	19341	16053
656	EVDLKDYEDQQK	12	Succi(K)	_EVDLK(su)DYEDQQK_	2	805.365	0.2318	2.9484e-57	189.99	1	10889	8834.8	10735	50392	58618	50227
657	EVDLKDYEDQQK	12	Deamidation (NQ),Succi(K)	_EVDLK(su)DYEDQ(de)QK_	3	537.574		5.1922e-60	166.04	1	0	0	0	0	0	0
658	FDEFFSEGCAPGSKK	15	Succi(K)	_FDEFFSEGCAPGSK(su)K_	3	602.594	0.75325	1.191e-11	127.3	2	5739.9	4900.2	5869	4903.9	4975	4467.4
659	FDEFFSEGCAPGSKK	15	Succi(K)	_FDEFFSEGCAPGSK(su)K_	2	903.388	-0.068568	7.2977e-35	165.93	1	49584	39961	49410	37847	38567	34274
660	FDEFFSEGCAPGSKK	15	Succi(K)	_FDEFFSEGCAPGSK(su)K_	4	452.198	0.18846	2.3551e-07	108.66	1	4361.2	3961.8	4913.7	3163.1	4111	3292
661	FDEFFSEGCAPGSKK	15	Succi(K)	_FDEFFSEGCAPGSK(su)K_	3	602.594	1.878	2.0765e-11	123.29	2	8460.3	6251.4	7563.4	5845.8	6209.6	5591.1
662	FDEFFSEGCAPGSKK	15	Succi(K)	_FDEFFSEGCAPGSK(su)K_	2	903.388	1.0764	1.3086e-72	204.67	1	57310	51982	57818	41391	48370	38982
663	FDEFFSEGCAPGSKK	15	Succi(K)	_FDEFFSEGCAPGSK(su)K_	4	452.198	1.7412	0.0018577	67.102	1	0	0	0	0	0	0
664	FDEFFSEGCAPGSKK	15	Succi(K)	_FDEFFSEGCAPGSK(su)K_	3	602.594	1.4686	4.3454e-07	106.14	1	4473.3	2733.5	3189	3261.4	3337.8	2839.3
665	FDEFFSEGCAPGSKKDSSLCK	21	Succi(K)	_FDEFFSEGCAPGSK(su)KDSSLCK_	4	624.773	0.88767	2.6536e-81	197.72	2	11098	8872	12135	11042	12452	11773
666	FDEFFSEGCAPGSKKDSSLCK	21	Succi(K)	_FDEFFSEGCAPGSK(su)KDSSLCK_	3	832.695	0.69263	5.6493e-67	189.11	2	22852	22940	27869	23514	26671	29116
667	FDEFFSEGCAPGSKKDSSLCK	21	Succi(K)	_FDEFFSEGCAPGSK(su)KDSSLCK_	5	500.02	0.60629	4.4097e-25	135.38	1	0	0	0	0	0	0
668	FDEFFSEGCAPGSKKDSSLCK	21	Succi(K)	_FDEFFSEGCAPGSKK(su)DSSLCK_	3	832.695	1.2716	4.6838e-08	99.078	1	0	0	0	0	0	0
669	FDEFFSEGCAPGSKKDSSLCK	21	2 Succi(K)	_FDEFFSEGCAPGSK(su)K(su)DSSLCK_	3	866.033	0.84878	2.6533e-08	95.227	1	7691	4990.5	6315.2	5747.5	6218.1	5255.4
670	FFESFGDLSTPDAVMGNPK	19	Oxidation (M)	_FFESFGDLSTPDAVM(ox)GNPK_	3	692.319	2.0166	8.9488e-09	106.19	1	0	0	0	0	0	0
671	FFESFGDLSTPDAVMGNPK	19	Unmodified	_FFESFGDLSTPDAVMGNPK_	3	686.987	1.6511	2.9144e-19	135.23	1	1308.6	1013.6	1041.3	5548.1	5347.2	5654.8
672	FFESFGDLSTPDAVMGNPK	19	Unmodified	_FFESFGDLSTPDAVMGNPK_	3	686.987	0.97493	6.1254e-11	115.73	1	4384.7	3192.1	3500.8	7600.4	7591.7	7023.1
673	FGLLDEDGKK	10	Succi(K)	_FGLLDEDGK(su)K_	3	407.871	1.9215	0.0051085	61.78	1	3213.3	2118.3	2765.5	4116.6	4608.1	3309.4
674	FGLLDEDGKK	10	Succi(K)	_FGLLDEDGK(su)K_	2	611.304	2.2726	0.017736	93.096	2	31004	22310	29400	33922	35551	28211
675	FGLLDEDGKK	10	Succi(K)	_FGLLDEDGK(su)K_	3	407.871	2.0818	3.6735e-05	113.62	2	7632.5	5857.6	6676.5	7722.2	9001.3	7957
676	FKDLGEENFK	10	Succi(K)	_FK(su)DLGEENFK_	3	442.879	0.47973	0.0012628	83.862	1	3985.7	1940.1	2128.8	3643.1	3969.5	1852.3
677	FKDLGEENFK	10	Succi(K)	_FK(su)DLGEENFK_	3	442.879	1.1057	1.0905e-07	127.83	5	36443	7705.3	27985	20422	18989	14651
678	FKDLGEENFK	10	Succi(K)	_FK(su)DLGEENFK_	2	663.814	1.3549	1.6145e-11	138.45	3	20078	3884.8	7892.2	14354	16544	4759.7
679	FKDLGEENFK	10	Succi(K)	_FK(su)DLGEENFK_	2	663.814	1.0564	0.002777	73.499	2	35644	14642	18770	33271	38672	13664
680	FKDLGEENFK	10	Succi(K)	_FK(su)DLGEENFK_	3	442.879	0.9585	1.8008e-07	124.67	5	10098	1091.4	2261.3	9087.5	10822	1301.5
681	FKDLGEENFK	10	Succi(K)	_FK(su)DLGEENFK_	2	663.814	1.1739	1.6145e-11	138.45	5	1296600	3106.1	273490	2047500	31498	136010
682	FKDLGEENFK	10	Succi(K)	_FK(su)DLGEENFK_	3	442.879	1.5219	7.0018e-06	120.77	5	0	0	0	0	0	0
683	FKDLGEENFK	10	Succi(K)	_FK(su)DLGEENFK_	2	663.814	1.6521	0.0026777	74.21	1	0	0	0	0	0	0
684	FKDLGEENFK	10	Succi(K)	_FK(su)DLGEENFK_	3	442.879	1.4304	6.2824e-08	129.89	3	0	0	0	0	0	0
685	FKDLGEENFK	10	Succi(K)	_FK(su)DLGEENFK_	3	442.879	1.2956	1.4582e-07	126.19	32	0	0	0	0	0	0
686	FKDLGEENFK	10	Succi(K)	_FK(su)DLGEENFK_	2	663.814	1.4997	2.6294e-07	124.12	24	184310	55328	81407	169080	187860	53429
687	FKDLGEENFK	10	Succi(K)	_FK(su)DLGEENFK_	2	663.814	0.86136	1.2857e-33	164.9	25	228190	167500	213290	153960	180320	140110
688	FKDLGEENFK	10	Succi(K)	_FK(su)DLGEENFK_	2	663.814	0.88439	1.2929e-24	158.04	46	263860	192400	247500	194530	214790	168340
689	FKDLGEENFK	10	Succi(K)	_FK(su)DLGEENFK_	3	442.879	0.9591	5.211e-25	160.91	46	70412	52201	66303	53254	58447	46162
690	FKDLGEENFK	10	Succi(K)	_FK(su)DLGEENFK_	3	442.879	-0.078735	0.010172	55.806	1	16617	10811	13023	12662	15877	8873.1
691	FKDLGEENFK	10	Succi(K)	_FK(su)DLGEENFK_	2	663.814	-0.32973	0.023339	48.442	1	84076	71323	78111	66191	85144	51834
692	FKDLGEENFK	10	Succi(K)	_FK(su)DLGEENFK_	2	663.814	1.2323	2.3952e-17	150.06	3	29720	21227	26264	23257	26690	19251
693	FKDLGEENFK	10	Succi(K)	_FK(su)DLGEENFK_	2	663.814	1.2481	5.6374e-09	132.5	2	51216	11232	43593	18642	20028	17664
694	FKDLGEENFK	10	Succi(K)	_FK(su)DLGEENFK_	3	442.879	1.5279	5.0591e-34	169.58	2	11031	3022.6	8353.3	5204.6	6193.1	4107.9
695	FKDLGEENFK	10	Succi(K)	_FK(su)DLGEENFK_	2	663.814	0.74243	0.0015957	86.911	3	30978	20835	25030	22841	27207	18952
696	FKDLGEENFK	10	Succi(K)	_FK(su)DLGEENFK_	2	663.814	0.25407	0.0015957	86.911	5	55313	40690	47022	44892	53467	37881
697	FKDLGEENFK	10	Succi(K)	_FK(su)DLGEENFK_	3	442.879	0.50015	0.0040589	65.879	3	0	0	0	0	0	0
698	FKDLGEENFK	10	Succi(K)	_FK(su)DLGEENFK_	3	442.879	0.83613	0.00019706	107.06	5	13042	11066	12083	10134	12939	8579.1
699	FKDLGEENFK	10	Succi(K)	_FK(su)DLGEENFK_	3	442.879	0.99426	0.00090092	92.866	4	3710.4	3395.9	3407.2	3097.5	3724.5	2907.8
700	FKDLGEENFK	10	Succi(K)	_FK(su)DLGEENFK_	3	442.879	1.5637	1.0905e-07	127.83	27	35922	27414	33778	25748	33475	23443
701	FKDLGEENFK	10	Succi(K)	_FK(su)DLGEENFK_	2	663.814	1.3399	0.0016946	84.605	16	92489	71011	82901	69838	84072	58690
702	FKDLGEENFK	10	Succi(K)	_FK(su)DLGEENFK_	3	442.879		0.0015987	62.338	1	0	0	0	0	0	0
703	FKDLGEENFK	10	Succi(K)	_FK(su)DLGEENFK_	3	442.879		0.0011944	67.214	1	0	0	0	0	0	0
704	FKDLGEENFK	10	Succi(K)	_FK(su)DLGEENFK_	2	663.814		0.0047874	61.233	1	0	0	0	0	0	0
705	FKDLGEENFK	10	Succi(K)	_FK(su)DLGEENFK_	2	663.814		0.024038	54.023	1	0	0	0	0	0	0
706	FKDLGEENFK	10	Succi(K)	_FK(su)DLGEENFK_	2	663.814		0.0047874	61.233	1	0	0	0	0	0	0
707	FKDLGEENFK	10	Succi(K)	_FK(su)DLGEENFK_	2	663.814		0.0071045	59.265	1	0	0	0	0	0	0
708	FKDLGEENFK	10	Deamidation (NQ),Succi(K)	_FK(su)DLGEEN(de)FK_	2	664.306	2.4271	6.615e-07	123.95	3	9969.8	6672.8	8652.5	7384.3	6751.4	4783.9
709	FKDLGEENFK	10	Deamidation (NQ),Succi(K)	_FK(su)DLGEEN(de)FK_	2	664.306	1.7678	6.615e-07	123.95	6	28497	13761	18700	23234	24226	12102
710	FKDLGEENFK	10	Unmodified	_FKDLGEENFK_	3	409.54	1.4889	0.0023415	70.089	2	0	0	0	0	0	0
711	FKDLGEENFK	10	Unmodified	_FKDLGEENFK_	3	409.54	0.80089	0.0012636	83.182	2	0	0	0	0	0	0
712	FKDLGEENFK	10	Unmodified	_FKDLGEENFK_	3	409.54	0.23513	0.00025773	105.03	1	35372	31840	42046	41971	41392	42071
713	FKLDDDLEHQGGHVLDHGHK	20	Succi(K)	_FK(su)LDDDLEHQGGHVLDHGHK_	5	480.23	1.1586	8.0275e-82	205.36	1	3063	1679.7	2522.4	3490.1	3173.4	2310.4
714	FKLDDDLEHQGGHVLDHGHK	20	Succi(K)	_FK(su)LDDDLEHQGGHVLDHGHK_	4	600.036	0.91087	4.5728e-25	138.82	1	0	0	0	0	0	0
715	FKLDDDLEHQGGHVLDHGHK	20	Succi(K)	_FK(su)LDDDLEHQGGHVLDHGHK_	5	480.23	1.1175	1.2906e-37	163.62	1	2593	1793.1	2070.6	3512.2	3794.1	2304.4
716	FKLDDDLEHQGGHVLDHGHK	20	Succi(K)	_FK(su)LDDDLEHQGGHVLDHGHK_	4	600.036	0.64595	3.2065e-05	75.773	1	0	0	0	0	0	0
717	FKNGMLHGDK	10	Oxidation (M),Deamidation (NQ),Succi(K)	_FK(su)N(de)GM(ox)LHGDK_	3	421.861	0.84594	0.0010286	87.184	2	9098.3	6281.8	8785.6	7334.3	7230.5	5843.2
718	FKNGMLHGDK	10	Oxidation (M),Deamidation (NQ),Succi(K)	_FK(su)N(de)GM(ox)LHGDK_	3	421.861	1.1528	0.0021459	69.721	2	3096.5	2205.7	3029.9	1801.5	2143.7	1630
719	FKNGMLHGDK	10	Oxidation (M),Deamidation (NQ),Succi(K)	_FK(su)N(de)GM(ox)LHGDK_	3	421.861	0.62326	0.004429	63.944	2	3600.4	3136.1	3861.3	2984.8	2887.8	2372.7
720	FKNGMLHGDK	10	Oxidation (M),Deamidation (NQ),Succi(K)	_FK(su)N(de)GM(ox)LHGDK_	2	632.287	0.5771	0.00467	62.089	1	25579	20163	23969	14684	15195	12634
721	FKNGMLHGDK	10	Oxidation (M),Deamidation (NQ),Succi(K)	_FK(su)N(de)GM(ox)LHGDK_	3	421.861	0.47196	0.0055384	61.344	1	8812.4	5931.9	7023.3	6626.9	7543.7	6098.8
722	FKNGMLHGDK	10	Deamidation (NQ),Succi(K)	_FK(su)N(de)GMLHGDK_	3	416.529	1.5154	0.0001176	111.63	2	8079.7	5410.4	7662.9	4477.8	4710.9	4123.9
723	FKNGMLHGDK	10	Deamidation (NQ),Succi(K)	_FK(su)N(de)GMLHGDK_	2	624.29	2.0779	6.4822e-07	124.12	1	19651	14149	17240	12733	12833	9512.8
724	FKNGMLHGDK	10	Deamidation (NQ),Succi(K)	_FK(su)N(de)GMLHGDK_	3	416.529	1.8623	0.0015156	96.229	3	10709	9498	11068	8046.5	8865.8	6751.1
725	FKNGMLHGDK	10	Deamidation (NQ),Succi(K)	_FK(su)N(de)GMLHGDK_	2	624.29	1.9198	0.0011671	102.4	2	5203.1	4118.1	5251.1	3299.4	3197.4	3183.1
726	FKNGMLHGDK	10	Deamidation (NQ),Succi(K)	_FK(su)N(de)GMLHGDK_	3	416.529	1.4181	0.015985	59.198	1	0	0	0	0	0	0
727	FKPTLSQQQK	10	Succi(K)	_FK(su)PTLSQQQK_	3	435.566	1.9813	1.1765e-24	156.48	2	6920	5939.9	7405.2	6821.6	7759	7713.1
728	FKPTLSQQQK	10	Succi(K)	_FK(su)PTLSQQQK_	2	652.846	2.1518	0.00042786	103.44	1	14056	10916	13820	16322	19865	16526
729	FKPTLSQQQK	10	Succi(K)	_FK(su)PTLSQQQK_	3	435.566	1.338	6.0997e-12	140.78	2	4651.6	3426.4	4845	5398.9	6351.3	6120.2
730	FKPTLSQQQK	10	Succi(K)	_FK(su)PTLSQQQK_	2	652.846	1.4962	7.8288e-06	121.02	2	10440	8699.7	11436	13858	15867	15458
731	FKPTLSQQQK	10	Succi(K)	_FK(su)PTLSQQQK_	3	435.566	1.1463	0.00015675	108.31	1	0	0	0	0	0	0
732	FKPTLSQQQK	10	Succi(K)	_FK(su)PTLSQQQK_	3	435.566	-0.85892	2.766e-06	121.6	1	14410	8383.9	10982	18938	21961	11536
733	FKPTLSQQQK	10	Deamidation (NQ),Succi(K)	_FK(su)PTLSQ(de)QQK_	3	435.894	0.77169	0.0025655	90.05	1	0	0	0	0	0	0
734	FKPTLSQQQK	10	Deamidation (NQ),Succi(K)	_FK(su)PTLSQQ(de)QK_	3	435.894	0.055735	0.0003642	108.47	2	19408	15571	18750	24672	29413	25401
735	FKPTLSQQQK	10	Deamidation (NQ),Succi(K)	_FK(su)PTLSQQ(de)QK_	2	653.338	-0.14332	0.0018171	91.961	1	0	0	0	0	0	0
736	FLEDVKK	7	Succi(K)	_FLEDVK(su)K_	3	326.843	0.59955	0.0014771	85.359	3	10437	9107.1	10834	11107	12342	9510.5
737	FLEDVKK	7	Succi(K)	_FLEDVK(su)K_	3	326.843	0.45674	0.0014735	80.462	2	8417.7	5050.6	7357.3	9557	11765	6068.3
738	FLEDVKK	7	Succi(K)	_FLEDVK(su)K_	3	326.843	-1.2631	0.0056283	63.306	1	0	0	0	0	0	0
739	FLENEDRR	8	Unmodified	_FLENEDRR_	3	360.181	2.1886	0.0046695	85.676	1	3120.9	2384	3534.9	3967.4	4169.7	3529.7
740	FNDEDIEKMEGKK	13	Oxidation (M),2 Succi(K)	_FNDEDIEK(su)M(ox)EGK(su)K_	3	600.261	2.3984	0.016149	51.726	1	7065.5	1352.2	1853.7	4870.3	5803.1	1278.5
741	FNKPFVFLMIEQNTK	15	Oxidation (M),Succi(K)	_FNK(su)PFVFLM(ox)IEQNTK_	3	658.001	1.5789	3.845e-06	107.74	1	4223.6	3695.2	4404	3760	4908.4	3466.4
742	FNWYVDGVEVHNAK	14	Unmodified	_FNWYVDGVEVHNAK_	3	559.939	0.82303	6.1594e-25	160.78	2	7762.6	5871	7524.9	8830.4	8893.4	6960.9
743	FNWYVDGVEVHNAK	14	Unmodified	_FNWYVDGVEVHNAK_	3	559.939	0.27169	1.0592e-34	174.24	1	6045.2	5557.7	5970.4	7748.1	6901.5	6878.5
744	FNWYVDGVEVHNAK	14	Deamidation (NQ)	_FNWYVDGVEVHN(de)AK_	3	560.267	1.0461	2.4264e-06	107.35	1	0	0	0	0	0	0
745	FPKAEFAEVSK	11	Succi(K)	_FPK(su)AEFAEVSK_	3	451.563	1.3996	0.00068449	94.122	2	12150	8031.3	10330	10237	10782	7098.1
746	FPKAEFAEVSK	11	Succi(K)	_FPK(su)AEFAEVSK_	2	676.84	1.9095	0.00084462	95.428	2	0	0	0	0	0	0
747	FPKAEFAEVSK	11	Succi(K)	_FPK(su)AEFAEVSK_	3	451.563	1.0504	0.0014561	71.806	2	0	0	0	0	0	0
748	FPKAEFAEVSK	11	Succi(K)	_FPK(su)AEFAEVSK_	2	676.84	1.0406	0.0011705	90.759	2	0	0	0	0	0	0
749	FQAREKPNVCSMCGKAFIKK	20	2 Deamidation (NQ),2 Succi(K)	_FQ(de)AREKPN(de)VCSMCGK(su)AFIK(su)K_	4	651.059	2.2774	0.0047445	47.082	1	12585	8691.4	11245	11933	13576	9316
750	FSPATHPSEGLEENYCRNPDNDPQGPWCYTTDPEKR	36	Succi(K)	_FSPATHPSEGLEENYCRNPDNDPQGPWCYTTDPEK(su)R_	4	1091.97	0.6201	3.9045e-57	153.63	1	5167.7	3222.9	4504.4	5173	4905.3	3595.5
751	FVIKPIDK	8	Succi(K)	_FVIK(su)PIDK_	2	530.308	0.9018	0.0016829	81.163	1	0	0	0	0	0	0
752	FVIKPIDK	8	Succi(K)	_FVIK(su)PIDK_	2	530.308	1.7506	0.0017131	80.755	1	0	0	0	0	0	0
753	FYHPEKEDGK	10	Succi(K)	_FYHPEK(su)EDGK_	3	450.538	0.6684	0.00014444	108.7	2	21587	16130	20583	26217	26366	21668
754	FYHPEKEDGK	10	Succi(K)	_FYHPEK(su)EDGK_	3	450.538	0.70273	0.00014444	108.7	3	5530	4060.4	5530	7168.4	7718.9	7594.6
755	FYHPEKEDGK	10	Succi(K)	_FYHPEK(su)EDGK_	2	675.304	1.2069	0.0011905	93.345	1	0	0	0	0	0	0
756	FYHPEKEDGK	10	Succi(K)	_FYHPEK(su)EDGK_	3	450.538	0.48225	0.0039739	66.056	3	0	0	0	0	0	0
757	FYHPEKEDGK	10	Succi(K)	_FYHPEK(su)EDGK_	3	450.538	0.38336	0.015158	50.484	1	0	0	0	0	0	0
758	FYSEKECR	8	Succi(K)	_FYSEK(su)ECR_	2	609.758	0.72517	0.01534	57.249	1	0	0	0	0	0	0
759	FYYIYNEK	8	Unmodified	_FYYIYNEK_	2	570.274	2.1224	1.6211e-06	124.98	1	20534	17689	22853	34050	30348	32585
760	FYYPFKPHLPTK	12	Succi(K)	_FYYPFK(su)PHLPTK_	3	546.617	1.0275	0.00032503	82.069	2	21272	17493	20375	11973	12145	9511.8
761	GDCCTNYQVVCKGESHWVDDDCEEIK	26	Succi(K)	_GDCCTNYQVVCK(su)GESHWVDDDCEEIK_	4	826.58	0.67789	4.8083e-128	227.24	1	9572.7	6028.9	7774.4	5454.9	6726.5	4321.1
762	GDVAFVKHQTVPQNTGGK	18	Succi(K)	_GDVAFVK(su)HQTVPQNTGGK_	3	661.669	2.0017	5.3421e-08	108.71	2	0	0	0	0	0	0
763	GDVAFVKHQTVPQNTGGK	18	Succi(K)	_GDVAFVK(su)HQTVPQNTGGK_	4	496.504	1.3523	4.1269e-20	141.13	1	4910.2	4487.2	5374.2	3708.1	3967.2	3447.4
764	GDVAFVKHQTVPQNTGGKNPDPWAK	25	Succi(K)	_GDVAFVK(su)HQTVPQNTGGKNPDPWAK_	5	559.082	0.91755	4.9695e-29	137.62	1	11159	8722	11358	8647.9	11394	12035
765	GDVAFVKHQTVPQNTGGKNPDPWAK	25	Succi(K)	_GDVAFVK(su)HQTVPQNTGGKNPDPWAK_	4	698.6	0.99339	8.3447e-75	190.24	1	8712.5	8100.2	8727.1	9107.8	10016	11134
766	GDVAFVKHQTVPQNTGGKNPDPWAK	25	Succi(K)	_GDVAFVKHQTVPQNTGGK(su)NPDPWAK_	4	698.6	1.2681	5.7936e-45	159.98	1	11797	9001.5	11615	11591	13936	11633
767	GDVAFVKHQTVPQNTGGKNPDPWAK	25	Succi(K)	_GDVAFVKHQTVPQNTGGK(su)NPDPWAK_	5	559.082	1.5598	1.0371e-05	67.217	1	0	0	0	0	0	0
768	GEWTCKPIAEK	11	Succi(K)	_GEWTCK(su)PIAEK_	3	473.559	0.5498	0.00065153	94.767	2	7033.6	4400.9	6275.2	9715.3	10873	8969.8
769	GEWTCKPIAEK	11	Succi(K)	_GEWTCK(su)PIAEK_	2	709.835	0.76367	0.00077231	96.464	1	8664.1	6235.9	7463.8	14079	16302	14504
770	GFIYKPDLK	9	Succi(K)	_GFIYK(su)PDLK_	2	590.816	1.9227	0.00041826	101.38	1	0	0	0	0	0	0
771	GHVSFKPSLDQQR	13	Succi(K)	_GHVSFK(su)PSLDQQR_	3	533.602	1.1152	0.013773	54.806	2	0	0	0	0	0	0
772	GILDKEEAEAIKR	13	Succi(K)	_GILDKEEAEAIK(su)R_	3	524.614	0.92631	0.0015325	76.311	1	0	0	0	0	0	0
773	GKIGNQFEK	9	Deamidation (NQ),Succi(K)	_GK(su)IGNQ(de)FEK_	2	561.277	1.2144	0.011132	65.224	1	0	0	0	0	0	0
774	GKKSCHTGLGR	11	Succi(K)	_GK(su)KSCHTGLGR_	3	434.219	0.28531	0.017815	62.908	1	14691	12226	15057	5757.1	5953.9	4920.7
775	GKKSCHTGLGR	11	Succi(K)	_GK(su)KSCHTGLGR_	4	325.916	-0.95493	0.0011142	72.887	1	2684.5	2490	2964.5	965.25	1225.9	821.71
776	GKWERPFEVK	10	Succi(K)	_GK(su)WERPFEVK_	3	459.238	1.3402	0.0021145	99.283	3	6336.2	5548.7	6644.8	6561.2	7180.3	7037.7
777	GKWERPFEVK	10	Succi(K)	_GK(su)WERPFEVK_	2	688.354	1.6969	0.0053964	77.597	2	26699	18793	24568	25996	27458	23673
778	GKWERPFEVK	10	Succi(K)	_GK(su)WERPFEVK_	3	459.238	1.0567	0.0057752	80.834	4	12241	10084	13280	12143	14206	12106
779	GKWERPFEVK	10	Succi(K)	_GK(su)WERPFEVK_	2	688.354	1.551	0.0022275	96.604	2	9326.5	7589.5	9315.7	9690.7	10572	9516.7
780	GKWERPFEVK	10	Succi(K)	_GK(su)WERPFEVK_	4	344.681	0.32943	1.6168e-11	134.98	1	0	0	0	0	0	0
781	GKWERPFEVK	10	Succi(K)	_GK(su)WERPFEVK_	3	459.238	1.0237	0.0054619	83.182	2	11385	5893.7	7473.8	13073	14444	7727.3
782	GKWERPFEVK	10	Succi(K)	_GK(su)WERPFEVK_	2	688.354	1.0917	0.0060039	75.819	1	12963	6664.7	8223.7	12354	13458	7826.7
783	GKWERPFEVK	10	Succi(K)	_GK(su)WERPFEVK_	3	459.238	0.32627	0.016471	66.267	1	0	0	0	0	0	0
784	GKWERPFEVKDTEEEDFHVDQVTTVK	26	Succi(K)	_GK(su)WERPFEVKDTEEEDFHVDQVTTVK_	5	650.513	1.1569	6.4139e-22	111.55	1	0	0	0	0	0	0
785	GKYEMYLK	8	Succi(K)	_GK(su)YEMYLK_	2	566.273	2.1703	0.012171	60.102	1	0	0	0	0	0	0
786	GLPAPIEKTISK	12	Succi(K)	_GLPAPIEK(su)TISK_	3	451.926	1.5133	0.00027366	86.463	1	0	0	0	0	0	0
787	GLPAPIEKTISK	12	Succi(K)	_GLPAPIEK(su)TISK_	3	451.926	1.0044	0.00060754	71.085	2	0	0	0	0	0	0
788	GLPAPIEKTISK	12	Succi(K)	_GLPAPIEK(su)TISK_	2	677.385	0.99783	1.2485e-11	133.98	1	23125	21114	25344	22347	20956	19918
789	GMADQDGLKPTIDKPSEDSPPLEMLGPR	28	Succi(K)	_GMADQDGLK(su)PTIDKPSEDSPPLEMLGPR_	4	774.373	1.204	5.7969e-72	185.06	1	19724	12909	16701	28657	30442	23595
790	GMADQDGLKPTIDKPSEDSPPLEMLGPR	28	Succi(K)	_GMADQDGLK(su)PTIDKPSEDSPPLEMLGPR_	3	1032.16	1.0271	3.3041e-145	232.02	1	10037	7529.2	8792.8	19483	23761	18867
791	GMFKNLLK	8	Succi(K)	_GMFK(su)NLLK_	2	525.786	1.7196	0.0085803	64.207	2	0	0	0	0	0	0
792	GMFKNLLK	8	Succi(K)	_GMFK(su)NLLK_	3	350.86	0.61246	0.0020929	75.109	2	28834	21071	27222	21160	22386	16103
793	GMFKNLLK	8	Succi(K)	_GMFK(su)NLLK_	2	525.786	1.5591	0.022916	51.736	2	24318	18762	22940	19134	19236	14729
794	GMFKNLLK	8	Succi(K)	_GMFK(su)NLLK_	2	525.786	2.0586	0.017037	56.014	1	0	0	0	0	0	0
795	GMFKNLLK	8	Succi(K)	_GMFK(su)NLLK_	3	350.86	1.2127	0.0050822	66.073	1	0	0	0	0	0	0
796	GMFKNLLK	8	Succi(K)	_GMFK(su)NLLK_	2	525.786	2.0269	0.025531	49.833	1	0	0	0	0	0	0
797	GMFKNLLK	8	Succi(K)	_GMFK(su)NLLK_	2	525.786	1.5427	0.018738	54.776	1	22692	11099	17899	14980	14664	9169.6
798	GMFKNLLK	8	Succi(K)	_GMFK(su)NLLK_	2	525.786	0.7338	0.0085803	64.207	1	12593	8290.6	10634	8536.5	9069.9	6332.8
799	GMFKNLLK	8	Succi(K)	_GMFK(su)NLLK_	3	350.86	1.046	0.0020929	75.109	1	3773.5	2594.6	3304.5	3015.4	3233.4	2347.3
800	GPEVQLVAHSPWLK	14	Unmodified	_GPEVQLVAHSPWLK_	3	520.956	2.2302	0.0030306	89.624	1	0	0	0	0	0	0
801	GPSVFPLAPSSK	12	Unmodified	_GPSVFPLAPSSK_	2	593.827	1.3667	0.01611	79.875	1	21620	14414	21914	30818	30379	26087
802	GPSVFPLAPSSK	12	Unmodified	_GPSVFPLAPSSK_	3	396.22	1.1488	0.0062133	81.92	2	4247.3	4069.6	4455.3	7325.6	7250.8	6192.4
803	GQELCADYSENTFTEYKK	18	Succi(K)	_GQELCADYSENTFTEYK(su)K_	3	761.663	1.6824	2.8895e-40	167.99	1	9938.4	7795	8734.5	8974.9	9857.5	6859.2
804	GTFATLSELHCDK	13	Unmodified	_GTFATLSELHCDK_	3	493.57	1.7019	4.942e-33	168.31	2	1098.1	666.33	816.46	5568.3	5377.4	5114.2
805	GTFATLSELHCDK	13	Unmodified	_GTFATLSELHCDK_	2	739.851		9.7933e-10	107.69	1	0	0	0	0	0	0
806	GTFATLSELHCDK	13	Unmodified	_GTFATLSELHCDK_	3	493.57	1.0285	7.6107e-33	164.68	2	16300	12465	15303	36637	37230	35848
807	GTFATLSELHCDKLHVDPENFR	22	Succi(K)	_GTFATLSELHCDK(su)LHVDPENFR_	4	672.32	2.0287	2.1936e-134	235.92	2	2424	1072.7	1947.1	6575.9	8055.4	5249.7
808	GTFATLSELHCDKLHVDPENFR	22	Succi(K)	_GTFATLSELHCDK(su)LHVDPENFR_	3	896.09	1.5848	1.8118e-56	176.61	1	1468.3	988.95	1198.7	4041.3	5448.7	4833.2
809	GTFATLSELHCDKLHVDPENFR	22	Succi(K)	_GTFATLSELHCDK(su)LHVDPENFR_	4	672.32	1.6288	8.0697e-15	120.32	1	0	0	0	0	0	0
810	GTFATLSELHCDKLHVDPENFR	22	Succi(K)	_GTFATLSELHCDK(su)LHVDPENFR_	4	672.32	0.8581	9.3277e-27	141.7	1	0	0	0	0	0	0
811	GTFATLSELHCDKLHVDPENFR	22	Succi(K)	_GTFATLSELHCDK(su)LHVDPENFR_	3	896.09	1.1594	3.4103e-177	250.27	3	5492.7	3186	4850	23569	25830	21405
812	GTFATLSELHCDKLHVDPENFR	22	Succi(K)	_GTFATLSELHCDK(su)LHVDPENFR_	4	672.32	1.1876	8.4639e-228	275.2	3	2703.3	1601.3	1939.2	12979	14130	11978
813	GTFATLSELHCDKLHVDPENFR	22	Deamidation (NQ),Succi(K)	_GTFATLSELHCDK(su)LHVDPEN(de)FR_	4	672.566	0.98969	9.0586e-05	65.184	1	0	0	0	0	0	0
814	GTFATLSELHCDKLHVDPENFR	22	Deamidation (NQ),Succi(K)	_GTFATLSELHCDK(su)LHVDPEN(de)FR_	4	672.566	1.6465	9.4246e-115	220.88	2	3130.4	1375.2	2477.7	5036.3	5090.5	3178.1
815	GTFSQLSELHCDKLHVDPENFR	22	Succi(K)	_GTFSQLSELHCDK(su)LHVDPENFR_	4	683.071	1.1026	6.7304e-27	142.14	1	0	0	0	0	0	0
816	GTVAAPSVFIFPPSDEQLK	19	Unmodified	_GTVAAPSVFIFPPSDEQLK_	3	668.354	1.8612	6.8603e-11	114.96	3	8404.1	5277.4	7564.7	8481.1	7839.6	7025.9
817	GTVAAPSVFIFPPSDEQLK	19	Unmodified	_GTVAAPSVFIFPPSDEQLK_	4	501.518	1.2958	5.8007e-07	97.095	1	0	0	0	0	0	0
818	GTVAAPSVFIFPPSDEQLK	19	Unmodified	_GTVAAPSVFIFPPSDEQLK_	3	668.354	0.98229	2.2113e-11	119.8	3	2516.9	1654	2445.7	2795.8	2166.4	2612.7
819	GTVAAPSVFIFPPSDEQLK	19	Unmodified	_GTVAAPSVFIFPPSDEQLK_	4	501.518	0.94136	1.3888e-06	91.518	1	0	0	0	0	0	0
820	GWECTKDR	8	Succi(K)	_GWECTK(su)DR_	2	576.243	1.3674	0.019852	53.965	1	0	0	0	0	0	0
821	GYQGDLCSKPVCEPGCGAHGTCHEPNK	27	Succi(K)	_GYQGDLCSK(su)PVCEPGCGAHGTCHEPNK_	4	779.574	1.8906	2.6733e-41	146.25	2	10255	7319.8	8386.8	8292.6	7995.2	8374.4
822	GYQGDLCSKPVCEPGCGAHGTCHEPNK	27	Succi(K)	_GYQGDLCSK(su)PVCEPGCGAHGTCHEPNK_	5	623.861	1.6984	3.6731e-08	73.676	1	0	0	0	0	0	0
823	HDTSLKPISVSYNPATAK	18	Succi(K)	_HDTSLK(su)PISVSYNPATAK_	3	677.013	1.4988	4.8561e-63	191.47	5	32519	26482	40646	41751	41136	41526
824	HDTSLKPISVSYNPATAK	18	Succi(K)	_HDTSLK(su)PISVSYNPATAK_	4	508.011	1.0584	0.0010772	66.106	2	0	0	0	0	0	0
825	HDTSLKPISVSYNPATAK	18	Succi(K)	_HDTSLK(su)PISVSYNPATAK_	3	677.013	0.68142	8.6839e-63	187.75	2	15876	12641	16836	20265	21855	18703
826	HDTSLKPISVSYNPATAK	18	Succi(K)	_HDTSLK(su)PISVSYNPATAK_	4	508.011	0.51006	0.017268	44.539	1	0	0	0	0	0	0
827	HDTSLKPISVSYNPATAK	18	Succi(K)	_HDTSLK(su)PISVSYNPATAK_	3	677.013	1.2814	1.5243e-31	158.92	1	21272	12041	17085	23271	23154	16259
828	HDTSLKPISVSYNPATAK	18	Deamidation (NQ),Succi(K)	_HDTSLK(su)PISVSYN(de)PATAK_	3	677.341	1.5998	1.4697e-15	124.63	1	0	0	0	0	0	0
829	HFQNLGKDGLKYHYLIR	17	Succi(K)	_HFQNLGKDGLK(su)YHYLIR_	4	551.292	1.7527	2.96e-19	135.08	2	40083	33408	39669	26846	29045	25107
830	HFQNLGKDGLKYHYLIR	17	Succi(K)	_HFQNLGKDGLK(su)YHYLIR_	5	441.235	0.53613	1.6049e-07	106.6	1	0	0	0	0	0	0
831	HGEVCPAGWKPGSDTIKPDVQK	22	Succi(K)	_HGEVCPAGWKPGSDTIK(su)PDVQK_	4	627.306	1.0803	3.0127e-06	72.916	1	6997	4511.8	6197.4	9191.8	10236	7496.2
832	HKEKINEDMR	10	Oxidation (M),Deamidation (NQ),2 Succi(K)	_HK(su)EK(su)IN(de)EDM(ox)R_	2	758.833	1.9239	0.0038818	62.271	1	0	0	0	0	0	0
833	HKPKATK	7	Succi(K)	_HKPK(su)ATK_	3	303.843	-0.14207	0.01089	69.825	1	9950.2	10595	12412	4739.2	4405.9	4696.5
834	HKPKATK	7	Succi(K)	_HKPK(su)ATK_	4	228.134	-2.562	0.00012509	111.01	1	3069.1	2988.5	3632.3	1020.6	949.6	1484.9
835	HKPKATKEQLK	11	2 Succi(K)	_HK(su)PK(su)ATKEQLK_	4	377.708	2.3954	1.2907e-07	125.97	2	3561.3	4389.6	5628.1	1452.3	1448.3	2811.3
836	HKPKATKEQLK	11	2 Succi(K)	_HK(su)PK(su)ATKEQLK_	4	377.708	1.8676	6.9053e-12	138.99	3	0	0	0	0	0	0
837	HKPKATKEQLK	11	2 Succi(K)	_HK(su)PKATK(su)EQLK_	3	503.275	1.9046	0.00064229	98.942	1	0	0	0	0	0	0
838	HKPKATKEQLK	11	Deamidation (NQ),2 Succi(K)	_HK(su)PK(su)ATKEQ(de)LK_	4	377.954	1.6505	0.0011125	81.709	1	0	0	0	0	0	0
839	HLKPLAK	7	Succi(K)	_HLK(su)PLAK_	3	302.852	-0.48174	0.0017552	83.614	2	9225.1	9562.4	10561	5675.2	6746.2	7187.8
840	HLKPLAK	7	Succi(K)	_HLK(su)PLAK_	2	453.774	1.3502	0.0033334	71.296	2	0	0	0	0	0	0
841	HLKPLAK	7	Succi(K)	_HLK(su)PLAK_	3	302.852	-1.1006	0.0016413	94.407	1	12530	11937	13673	9211.8	9277.6	10360
842	HLKPTEK	7	Succi(K)	_HLK(su)PTEK_	3	318.175	2.108	0.015747	54.205	1	0	0	0	0	0	0
843	HPDYSVVLLLR	11	Unmodified	_HPDYSVVLLLR_	3	437.919	1.1532	1.2392e-06	129.89	2	2262.4	2061.4	2249.4	3557.9	3675.9	2998.9
844	HPDYSVVLLLR	11	Unmodified	_HPDYSVVLLLR_	3	437.919	1.5585	1.3914e-16	152.54	3	2576.4	2520.9	2965.8	3607.6	2815.8	3380
845	HPDYSVVLLLR	11	Unmodified	_HPDYSVVLLLR_	2	656.375	1.4231	0.014954	101.35	1	4567.5	4102.9	4991.6	5248.8	4878.2	5509.7
846	HPEVAQR	7	Deamidation (NQ)	_HPEVAQ(de)R_	3	279.812	-2.8675	0.016253	53.554	1	0	0	0	0	0	0
847	HPYFYAPELLFFAK	14	Unmodified	_HPYFYAPELLFFAK_	3	581.636	1.1506	0.0044882	85.554	1	0	0	0	0	0	0
848	HPYFYAPELLFFAK	14	Unmodified	_HPYFYAPELLFFAK_	3	581.636	1.2303	0.0094511	76.073	2	0	0	0	0	0	0
849	HPYFYAPELLFFAKR	15	Succi(K)	_HPYFYAPELLFFAK(su)R_	3	667.009	1.2035	0.00040088	76.759	1	1914.7	1382.8	1517.5	1874.5	1430.9	1154.6
850	HQKTPENYPNAGLTMNYCR	19	Succi(K)	_HQK(su)TPENYPNAGLTMNYCR_	3	798.692	1.2074	3.3928e-41	166.57	1	7384.9	5976.3	6791.5	5614.8	6271.8	5468.2
851	HQSACKDSDWPFCSDEDWNYKCPSGCR	27	Succi(K)	_HQSACK(su)DSDWPFCSDEDWNYKCPSGCR_	4	873.841	1.3367	1.0078e-12	86.449	1	0	0	0	0	0	0
852	HQSACKDSDWPFCSDEDWNYKCPSGCR	27	Succi(K)	_HQSACKDSDWPFCSDEDWNYK(su)CPSGCR_	4	873.841	1.7593	3.7238e-22	113.15	1	0	0	0	0	0	0
853	HQTVPQNTGGKNPDPWAK	18	Succi(K)	_HQTVPQNTGGK(su)NPDPWAK_	3	692.336	1.9212	7.7579e-20	139.9	1	9004.5	4400.5	5765	6135.6	6051.8	3944.3
854	HQTVPQNTGGKNPDPWAK	18	Succi(K)	_HQTVPQNTGGK(su)NPDPWAK_	4	519.504	1.5387	0.01424	47.68	1	0	0	0	0	0	0
855	HQTVPQNTGGKNPDPWAK	18	Succi(K)	_HQTVPQNTGGK(su)NPDPWAK_	4	519.504	0.88084	0.00079277	67.645	1	0	0	0	0	0	0
856	HQTVPQNTGGKNPDPWAK	18	Succi(K)	_HQTVPQNTGGK(su)NPDPWAK_	3	692.336	0.05791	1.5243e-31	158.92	4	12606	9696.2	11519	10258	11027	8236.5
857	HQTVPQNTGGKNPDPWAK	18	Succi(K)	_HQTVPQNTGGK(su)NPDPWAK_	4	519.504	-0.18786	0.00025935	74.732	4	35479	28637	34436	29025	32829	26306
858	HQTVPQNTGGKNPDPWAK	18	Succi(K)	_HQTVPQNTGGK(su)NPDPWAK_	2	1038		1.9094e-193	247.89	1	0	0	0	0	0	0
859	HQTVPQNTGGKNPDPWAK	18	Succi(K)	_HQTVPQNTGGK(su)NPDPWAK_	3	692.336	0.60798	1.6708e-50	175.39	2	2706.8	2104.6	2248.7	1583.5	2363.3	1727.3
860	HQTVPQNTGGKNPDPWAK	18	Succi(K)	_HQTVPQNTGGK(su)NPDPWAK_	4	519.504	0.206	0.00068245	68.243	2	0	0	0	0	0	0
861	HQTVPQNTGGKNPDPWAK	18	Succi(K)	_HQTVPQNTGGK(su)NPDPWAK_	3	692.336	1.1355	1.307e-24	146.88	2	0	0	0	0	0	0
862	HQTVPQNTGGKNPDPWAK	18	Deamidation (NQ),Succi(K)	_HQTVPQ(de)NTGGK(su)NPDPWAK_	3	692.664	1.23	1.0896e-39	165.66	2	4266.3	3176.2	3883.9	3570.8	3804.2	3135.6
863	HYEGSTVPEKK	11	Succi(K)	_HYEGSTVPEK(su)K_	3	458.889	2.4194	0.0009556	78.136	2	1112.8	523.29	1241.1	952.4	1205.1	892.18
864	HYEGSTVPEKK	11	Succi(K)	_HYEGSTVPEK(su)K_	2	687.83	2.7497	0.0016743	110.31	1	13659	14463	16910	13094	12840	12274
865	HYEGSTVPEKK	11	Succi(K)	_HYEGSTVPEK(su)K_	4	344.419	1.9461	0.00063492	93.096	1	1814.1	1439.8	1894.3	1799	2117.7	1681.8
866	HYEGSTVPEKK	11	Succi(K)	_HYEGSTVPEK(su)K_	3	458.889	1.3445	0.00088869	79.659	1	0	0	0	0	0	0
867	HYEGSTVPEKK	11	Succi(K)	_HYEGSTVPEK(su)K_	3	458.889	0.90298	0.00078022	87.568	2	8751.6	6019	8981.5	7115.3	8853.8	6705.8
868	HYKPVCGSDGEFYENHCEVHR	21	Succi(K)	_HYK(su)PVCGSDGEFYENHCEVHR_	5	544.831	1.0128	5.1206e-25	133.21	2	2550.5	2223.4	2862.5	2138.5	2317.6	2050.1
869	HYKPVCGSDGEFYENHCEVHR	21	Succi(K)	_HYK(su)PVCGSDGEFYENHCEVHR_	4	680.787	1.2656	4.7783e-47	174.82	2	5357.8	3300.9	3545.4	3329	3368.9	2750.6
870	HYKPVCGSDGEFYENHCEVHR	21	Succi(K)	_HYK(su)PVCGSDGEFYENHCEVHR_	3	907.38	1.3248	6.4058e-285	301.04	1	6252.4	6221.8	7512.9	5605.8	5638.8	6544.5
871	IACVLPVLMDGIQSHPQKPFYTVGEK	26	Succi(K)	_IACVLPVLMDGIQSHPQK(su)PFYTVGEK_	4	757.638	1.2967	9.6004e-83	195.03	1	0	0	0	0	0	0
872	IACVLPVLMDGIQSHPQKPFYTVGEK	26	Succi(K)	_IACVLPVLMDGIQSHPQK(su)PFYTVGEK_	4	757.638	0.77342	1.6551e-60	165.85	1	7393.9	4463.4	5318.4	7189.3	8246.3	5401.5
873	IECVSAETTEDCIAK	15	Unmodified	_IECVSAETTEDCIAK_	3	575.927	1.353	9.3047e-27	162.93	1	0	0	0	0	0	0
874	IGKPAPDFK	9	Succi(K)	_IGK(su)PAPDFK_	2	536.787	0.14273	0.018553	54.259	1	0	0	0	0	0	0
875	IGKPAPDFK	9	Succi(K)	_IGK(su)PAPDFK_	3	358.194	0.25438	0.0030618	70.056	1	1022.3	576.76	955.2	6150.2	7162.5	5458.2
876	IHQKCHTGER	10	Deamidation (NQ)	_IHQ(de)KCHTGER_	2	633.804	0.87546	0.023273	49.3	1	6062.6	5074.3	6405.8	3998.7	4324.2	4182
877	IHQKCHTGER	10	Deamidation (NQ)	_IHQ(de)KCHTGER_	2	633.804	0.40753	0.023701	48.981	1	12310	11539	12848	9004.3	10662	9620.7
878	IKHEDTNLASSTIIK	15	Succi(K)	_IK(su)HEDTNLASSTIIK_	3	590.648	1.3502	6.4376e-15	135.47	2	6972.1	6745.2	7837.9	3282.6	3811.2	2333.8
879	IKHEDTNLASSTIIK	15	Succi(K)	_IK(su)HEDTNLASSTIIK_	4	443.237	1.2749	0.00067529	71.98	1	0	0	0	0	0	0
880	IKQDQKLIEENEK	13	3 Deamidation (NQ),Succi(K)	_IK(su)Q(de)DQ(de)KLIEEN(de)EK_	3	573.284	1.9186	0.027638	42.843	1	8837.1	4974.4	7820.3	4665.3	3809.6	4176.3
881	INHCRFDEFFSEGCAPGSKK	20	Succi(K)	_INHCRFDEFFSEGCAPGSK(su)K_	4	622.277	1.6369	4.1967e-05	74.029	1	0	0	0	0	0	0
882	INHCRFDEFFSEGCAPGSKK	20	Succi(K)	_INHCRFDEFFSEGCAPGSK(su)K_	4	622.277	1.3323	1.2781e-13	120.4	2	6058.6	4964.4	6852.1	6749.6	7719.3	6985.6
883	INHCRFDEFFSEGCAPGSKK	20	Succi(K)	_INHCRFDEFFSEGCAPGSK(su)K_	3	829.367	1.4278	8.9733e-67	190.37	2	28306	25204	32750	35174	38128	34090
884	INHCRFDEFFSEGCAPGSKK	20	Succi(K)	_INHCRFDEFFSEGCAPGSK(su)K_	5	498.023	1.0896	1.4606e-09	104.84	1	0	0	0	0	0	0
885	INHCRFDEFFSEGCAPGSKK	20	Succi(K)	_INHCRFDEFFSEGCAPGSK(su)K_	4	622.277	1.2342	1.5096e-09	103.9	2	4372.5	3884.9	3939.7	3462.5	4959.9	4449.3
886	INHCRFDEFFSEGCAPGSKK	20	Succi(K)	_INHCRFDEFFSEGCAPGSK(su)K_	3	829.367	0.81284	1.5516e-113	225.5	1	12499	11554	12144	13531	15700	13141
887	INHCRFDEFFSEGCAPGSKK	20	Succi(K)	_INHCRFDEFFSEGCAPGSK(su)K_	4	622.277	0.4682	8.1465e-10	107.41	1	5419.7	3804.9	4320.9	6070.1	6202.7	4963.9
888	INHCRFDEFFSEGCAPGSKK	20	Deamidation (NQ),Succi(K)	_IN(de)HCRFDEFFSEGCAPGSK(su)K_	4	622.523	0.96471	0.00041816	58.712	1	0	0	0	0	0	0
889	INHCRFDEFFSEGCAPGSKK	20	Deamidation (NQ),Succi(K)	_IN(de)HCRFDEFFSEGCAPGSK(su)K_	4	622.523	2.107	8.6566e-08	90.718	2	0	0	0	0	0	0
890	INHCRFDEFFSEGCAPGSKKDSSLCK	26	Succi(K)	_INHCRFDEFFSEGCAPGSK(su)KDSSLCK_	5	636.083	1.5315	2.5806e-12	83.467	1	0	0	0	0	0	0
891	INHCRFDEFFSEGCAPGSKKDSSLCK	26	Succi(K)	_INHCRFDEFFSEGCAPGSK(su)KDSSLCK_	5	636.083	1.1727	8.6464e-33	133.15	2	14801	12902	15663	14771	14485	14584
892	INHCRFDEFFSEGCAPGSKKDSSLCK	26	Succi(K)	_INHCRFDEFFSEGCAPGSK(su)KDSSLCK_	4	794.852	0.85954	1.2189e-110	214.08	2	17737	17079	21215	17290	20031	21139
893	INHCRFDEFFSEGCAPGSKKDSSLCK	26	2 Succi(K)	_INHCRFDEFFSEGCAPGSK(su)K(su)DSSLCK_	4	819.856	0.72538	1.3342e-26	125.83	1	6059.4	4175.9	5712.9	3900.1	4787.7	4528.9
894	ISIKPTCTPGWQGWNNR	17	Succi(K)	_ISIK(su)PTCTPGWQGWNNR_	3	705.674	0.95484	0.013572	54.292	1	0	0	0	0	0	0
895	ITDNMFCAGYKPDEGK	16	Succi(K)	_ITDNMFCAGYK(su)PDEGK_	3	649.282	2.3368	6.2226e-10	113.33	1	13770	10334	13824	12828	14289	10836
896	ITDNMFCAGYKPDEGK	16	Succi(K)	_ITDNMFCAGYK(su)PDEGK_	3	649.282	2.1652	5.9028e-05	90.385	1	0	0	0	0	0	0
897	ITDNMFCAGYKPDEGKR	17	Succi(K)	_ITDNMFCAGYK(su)PDEGKR_	3	701.315	0.97974	1.1861e-10	118.96	1	7299.7	4867.6	6522.3	6623	7184.5	5137.1
898	ITDNMFCAGYKPDEGKR	17	Succi(K)	_ITDNMFCAGYKPDEGK(su)R_	4	526.238	1.5185	0.0032038	61.477	1	0	0	0	0	0	0
899	ITGKPIK	7	Succi(K)	_ITGK(su)PIK_	2	428.761	2.7861	0.0097944	62.546	1	6451.9	5398.2	6574.5	3528.3	3597.6	2997.4
900	ITGKPIK	7	Succi(K)	_ITGK(su)PIK_	3	286.176		0.0012027	60.648	1	0	0	0	0	0	0
901	ITGKPIK	7	Succi(K)	_ITGK(su)PIK_	3	286.176		0.0020106	58.981	1	0	0	0	0	0	0
902	IVACASYKPSR	11	Succi(K)	_IVACASYK(su)PSR_	3	451.227	1.1903	0.0012925	74.962	1	0	0	0	0	0	0
903	IVACASYKPSR	11	Succi(K)	_IVACASYK(su)PSR_	2	676.337	1.6586	0.0029127	67.879	1	0	0	0	0	0	0
904	IVDLVSELKK	10	Succi(K)	_IVDLVSELK(su)K_	3	415.243	0.82899	0.00021748	105.2	1	396.64	354.88	349.24	377.13	412.26	375.74
905	IVDLVSELKK	10	Succi(K)	_IVDLVSELK(su)K_	2	622.361	0.98635	0.00069806	115.29	1	0	0	0	0	0	0
906	KAADDTWEPFASGK	14	Succi(K)	_K(su)AADDTWEPFASGK_	3	541.583	0.71961	0.0027596	65.038	1	13821	6799.1	10001	10052	9463.5	5784.3
907	KAADDTWEPFASGK	14	Succi(K)	_K(su)AADDTWEPFASGK_	3	541.583	1.2326	7.5799e-10	130.2	3	8000.8	4854.3	6485.1	4318.7	4534.6	2990.7
908	KAADDTWEPFASGK	14	Succi(K)	_K(su)AADDTWEPFASGK_	2	811.87	0.6699	2.4788e-44	176.49	2	36794	26281	33417	20834	21999	17213
909	KAADDTWEPFASGK	14	Succi(K)	_K(su)AADDTWEPFASGK_	3	541.583	0.75645	2.7975e-08	121.45	1	5188.6	4025.4	5317.5	2964.7	3392.5	2528.6
910	KAADDTWEPFASGK	14	Succi(K)	_K(su)AADDTWEPFASGK_	2	811.87		1.6319e-37	145.33	1	0	0	0	0	0	0
911	KAADDTWEPFASGK	14	Succi(K)	_K(su)AADDTWEPFASGK_	2	811.87		2.4706e-07	74.726	1	0	0	0	0	0	0
912	KAADDTWEPFASGK	14	Succi(K)	_K(su)AADDTWEPFASGK_	3	541.583	1.0432	0.00021269	84.759	2	21039	14077	17889	14988	14450	11462
913	KAALSMCK	8	Succi(K)	_K(su)AALSMCK_	2	504.746	1.8569	0.011512	96.143	1	50222	39728	49648	30636	31907	25402
914	KADGSYAAWLSR	12	Succi(K)	_K(su)ADGSYAAWLSR_	2	712.844	2.0045	3.017e-07	130.66	2	4176.3	2944.8	3445.5	3485.3	4027.2	2874.9
915	KADGSYAAWLSR	12	Succi(K)	_K(su)ADGSYAAWLSR_	3	475.565	0.96293	5.8493e-12	136.24	2	2581.6	1546.1	2151.6	2077.6	2463	2063.6
916	KADGSYAAWLSR	12	Succi(K)	_K(su)ADGSYAAWLSR_	2	712.844	1.6609	0.00091535	106.58	1	29887	18305	23601	22845	24491	17410
917	KAEEEHLGILGPQLHADVGDK	21	Succi(K)	_K(su)AEEEHLGILGPQLHADVGDK_	4	589.8	1.463	2.8315e-30	144.27	1	0	0	0	0	0	0
918	KAEEEHLGILGPQLHADVGDK	21	Succi(K)	_K(su)AEEEHLGILGPQLHADVGDK_	4	589.8	1.2116	1.1535e-96	207.86	2	7771.4	4987	6596.2	7048.8	8285.5	6100.8
919	KAEEEHLGILGPQLHADVGDK	21	Succi(K)	_K(su)AEEEHLGILGPQLHADVGDK_	3	786.064	1.4994	3.6639e-68	193.88	1	10027	7338.9	9963.5	9604.4	9319.6	7684.4
920	KAEEEHLGILGPQLHADVGDK	21	Succi(K)	_K(su)AEEEHLGILGPQLHADVGDK_	4	589.8	0.8335	5.0482e-97	213.2	2	7768.8	6617.9	7580.5	7749.1	7682.3	6546.3
921	KAEEEHLGILGPQLHADVGDK	21	Succi(K)	_K(su)AEEEHLGILGPQLHADVGDK_	3	786.064	0.91361	1.1284e-67	189.09	2	14920	11772	14610	12693	14079	11607
922	KAEEEHLGILGPQLHADVGDK	21	Succi(K)	_K(su)AEEEHLGILGPQLHADVGDK_	5	472.041	1.1253	1.2509e-45	170.27	1	2071.6	2013.3	2270.3	2181	2452.5	1587
923	KAEEEHLGILGPQLHADVGDK	21	Succi(K)	_K(su)AEEEHLGILGPQLHADVGDK_	4	589.8	0.29143	1.1183e-09	101.45	1	0	0	0	0	0	0
924	KAEEEHLGILGPQLHADVGDK	21	Deamidation (NQ),Succi(K)	_K(su)AEEEHLGILGPQ(de)LHADVGDK_	4	590.046	1.7611	2.9255e-18	122.39	1	0	0	0	0	0	0
925	KAPDAGGCLHADPDLGVLCPTGCQLQEALLQQERPIR	37	Succi(K)	_K(su)APDAGGCLHADPDLGVLCPTGCQLQEALLQQERPIR_	4	1046.76	0.89252	2.0257e-116	197.63	1	3376.3	2170.6	2707.3	14677	15194	12679
926	KAPDAGGCLHADPDLGVLCPTGCQLQEALLQQERPIR	37	Succi(K)	_K(su)APDAGGCLHADPDLGVLCPTGCQLQEALLQQERPIR_	5	837.612	0.918	7.0265e-31	107.6	1	8820.4	6311.6	8193.2	9130.2	10621	9443.7
927	KASYLDCIR	9	Succi(K)	_K(su)ASYLDCIR_	2	613.298	1.0979	0.010311	97.163	2	9104.2	5188.6	7052.2	3885.8	4288.9	2761.2
928	KASYLDCIR	9	Succi(K)	_K(su)ASYLDCIR_	2	613.298	0.59296	1.5871e-07	131.83	4	30564	23774	30357	12653	14227	10894
929	KASYLDCIR	9	Succi(K)	_K(su)ASYLDCIR_	2	613.298	0.51031	0.0046681	104.07	2	83700	60777	77481	49316	50005	40750
930	KATEDEGSEQKIPEATNR	18	Succi(K)	_KATEDEGSEQK(su)IPEATNR_	3	701.666	1.5817	4.1701e-19	139.02	1	8294.6	5859.5	7341.8	8193.8	9551.9	7889.6
931	KATVVYQGER	10	Succi(K)	_K(su)ATVVYQGER_	2	625.822	1.6382	0.022937	87.573	1	0	0	0	0	0	0
932	KCCEDGMR	8	Succi(K)	_K(su)CCEDGMR_	2	578.215	-0.34278	0.0076245	102.55	1	21180	16647	21286	21552	26189	22600
933	KCCVECPPCPAPPVAGPSVFLFPPK	25	Unmodified	_KCCVECPPCPAPPVAGPSVFLFPPK_	4	703.593	1.6443	2.3455e-12	93.876	3	13580	10171	13140	14516	14352	12761
934	KCCVECPPCPAPPVAGPSVFLFPPK	25	Unmodified	_KCCVECPPCPAPPVAGPSVFLFPPK_	5	563.076	1.707	6.819e-07	71.06	1	0	0	0	0	0	0
935	KCCVECPPCPAPPVAGPSVFLFPPK	25	Unmodified	_KCCVECPPCPAPPVAGPSVFLFPPK_	3	937.788	0.98969	2.5209e-22	131.38	1	11499	8897.5	9938	11747	12506	11284
936	KCCVECPPCPAPPVAGPSVFLFPPK	25	Unmodified	_KCCVECPPCPAPPVAGPSVFLFPPK_	4	703.593	1.2617	2.9133e-12	92.147	1	6584.4	3250.1	4503.9	5844.3	5367.3	4812.8
937	KCCVECPPCPAPPVAGPSVFLFPPK	25	Succi(K)	_K(su)CCVECPPCPAPPVAGPSVFLFPPK_	3	971.127	0.96644	1.0004e-05	67.218	1	9548.4	6216.5	8225.3	8943.6	8632	6710
938	KCCVECPPCPAPPVAGPSVFLFPPK	25	Succi(K)	_K(su)CCVECPPCPAPPVAGPSVFLFPPK_	5	583.079	1.8936	0.0048509	43.696	1	2985.3	2182.7	3312.1	3273	4170.7	2724.5
939	KCCVECPPCPAPPVAGPSVFLFPPK	25	Succi(K)	_K(su)CCVECPPCPAPPVAGPSVFLFPPK_	4	728.597	1.6872	0.0061871	41.51	1	1365.9	1102.3	1492	1545.2	1410.1	1297.2
940	KCCVECPPCPAPPVAGPSVFLFPPK	25	Succi(K)	_K(su)CCVECPPCPAPPVAGPSVFLFPPK_	3	971.127	0.60573	1.1297e-09	83.236	1	5227.5	4714.6	5794.3	4944.5	5568.8	5342.3
941	KCCVECPPCPAPPVAGPSVFLFPPK	25	Succi(K)	_K(su)CCVECPPCPAPPVAGPSVFLFPPK_	4	728.597	0.98711	0.00048202	55.051	1	1446.8	817.84	1310.1	1362	1320.9	1117
942	KCCVECPPCPAPPVAGPSVFLFPPKPK	27	Succi(K)	_K(su)CCVECPPCPAPPVAGPSVFLFPPKPK_	4	784.884	1.536	1.373e-15	91.655	3	19717	14450	18255	15075	19623	14178
943	KCCVECPPCPAPPVAGPSVFLFPPKPK	27	Succi(K)	_K(su)CCVECPPCPAPPVAGPSVFLFPPKPK_	5	628.108	2.1915	1.6582e-12	84.529	3	22636	17486	21273	19783	20342	18514
944	KCCVECPPCPAPPVAGPSVFLFPPKPK	27	Succi(K)	_K(su)CCVECPPCPAPPVAGPSVFLFPPKPK_	3	1046.18	1.2236	3.2758e-15	96.793	2	36282	29519	37074	31497	33128	31909
945	KCCVECPPCPAPPVAGPSVFLFPPKPK	27	Succi(K)	_KCCVECPPCPAPPVAGPSVFLFPPK(su)PK_	4	784.884	2.0385	3.1533e-08	74.516	2	42801	25651	35722	43452	49074	32353
946	KCCVECPPCPAPPVAGPSVFLFPPKPK	27	Succi(K)	_KCCVECPPCPAPPVAGPSVFLFPPK(su)PK_	3	1046.18	0.69904	9.6127e-19	107.17	1	18377	13262	16093	19280	21206	15899
947	KCCVECPPCPAPPVAGPSVFLFPPKPK	27	Succi(K)	_K(su)CCVECPPCPAPPVAGPSVFLFPPKPK_	5	628.108	1.3414	0.0002516	55.158	1	0	0	0	0	0	0
948	KCCVECPPCPAPPVAGPSVFLFPPKPK	27	Succi(K)	_K(su)CCVECPPCPAPPVAGPSVFLFPPKPK_	4	784.884	1.0014	2.4024e-05	59.555	1	6143.2	3786.8	4907.3	6032.2	5494.1	4462.5
949	KCCVECPPCPAPPVAGPSVFLFPPKPK	27	Succi(K)	_K(su)CCVECPPCPAPPVAGPSVFLFPPKPK_	4	784.884	0.96983	0.00063762	48.18	1	0	0	0	0	0	0
950	KCCVECPPCPAPPVAGPSVFLFPPKPK	27	Succi(K)	_K(su)CCVECPPCPAPPVAGPSVFLFPPKPK_	5	628.108	0.40891	4.0348e-08	73.676	1	9623.9	5729.3	7653.1	7805	9259.8	6297.3
951	KCCVECPPCPAPPVAGPSVFLFPPKPK	27	2 Succi(K)	_K(su)CCVECPPCPAPPVAGPSVFLFPPK(su)PK_	4	809.888	0.92054	2.9496e-12	80.02	2	8448.6	6047.8	6980.5	5087.1	7357	4827.5
952	KCCVECPPCPAPPVAGPSVFLFPPKPK	27	2 Succi(K)	_K(su)CCVECPPCPAPPVAGPSVFLFPPK(su)PK_	3	1079.51	0.45405	4.09e-19	103.12	1	3666.5	2952.8	3342	2179.9	3709.3	2521.2
953	KCCVECPPCPAPPVAGPSVFLFPPKPK	27	2 Succi(K)	_K(su)CCVECPPCPAPPVAGPSVFLFPPK(su)PK_	3	1079.51	0.13859	2.756e-12	81.406	1	12067	8381.1	11714	7231.1	9826.7	7063.3
954	KCCVECPPCPAPPVAGPSVFLFPPKPK	27	2 Succi(K)	_K(su)CCVECPPCPAPPVAGPSVFLFPPK(su)PK_	4	809.888	0.89635	8.3542e-06	65.801	1	3463.9	2375.2	3012.6	2142.3	2429.5	2075.9
955	KCLVNLIEK	9	Succi(K)	_K(su)CLVNLIEK_	2	608.834	0.59422	0.008091	99.283	1	0	0	0	0	0	0
956	KCSTSSLLEACTFR	14	Succi(K)	_K(su)CSTSSLLEACTFR_	3	587.271	2.2429	3.3183e-19	151.56	2	3419.1	2565.4	3114.8	3184.8	2726.9	2096.8
957	KCSTSSLLEACTFR	14	Succi(K)	_K(su)CSTSSLLEACTFR_	2	880.403	1.2988	2.7983e-105	219.53	2	22237	21233	25450	11670	11810	12134
958	KCSTSSLLEACTFR	14	Succi(K)	_K(su)CSTSSLLEACTFR_	3	587.271	0.63524	1.5507e-26	162.37	2	1947.5	812.2	1190.9	1521.7	1224.9	1143.4
959	KCSTSSLLEACTFR	14	Succi(K)	_K(su)CSTSSLLEACTFR_	2	880.403	0.32631	2.452e-17	146.67	1	0	0	0	0	0	0
960	KCSTSSLLEACTFR	14	Succi(K)	_K(su)CSTSSLLEACTFR_	3	587.271	0.97332	2.4449e-13	138.19	1	5342.9	3963	4544.8	5208.1	5318.7	3843
961	KCSTSSLLEACTFR	14	Succi(K)	_K(su)CSTSSLLEACTFR_	2	880.403	0.5611	1.4439e-24	156.29	1	16250	11543	14158	11480	12750	10355
962	KCSTSSLLEACTFR	14	Succi(K)	_K(su)CSTSSLLEACTFR_	3	587.271	2.201	2.1712e-27	164.15	4	3516.9	3005.7	3211	2758.1	2959.8	2195.1
963	KCSTSSLLEACTFR	14	Succi(K)	_K(su)CSTSSLLEACTFR_	2	880.403	2.3399	1.2906e-105	224.06	4	36451	32210	40656	19381	20807	22172
964	KCSTSSLLEACTFRRP	16	Succi(K)	_K(su)CSTSSLLEACTFRRP_	3	671.656	1.2674	0.00011538	84.508	1	5453.1	4317.1	6383.2	5090.7	4973.7	4399.8
965	KCSYTEDAQCIDGTIEVPK	19	Succi(K)	_K(su)CSYTEDAQCIDGTIEVPK_	3	772.012	1.3852	7.5766e-18	131.54	1	0	0	0	0	0	0
966	KCSYTEDAQCIDGTIEVPK	19	Succi(K)	_K(su)CSYTEDAQCIDGTIEVPK_	3	772.012	0.40199	3.3046e-41	165.3	2	0	0	0	0	0	0
967	KCSYTEDAQCIDGTIEVPK	19	Succi(K)	_K(su)CSYTEDAQCIDGTIEVPK_	4	579.261	0.36648	0.00033723	65.924	1	0	0	0	0	0	0
968	KDKCEPLEK	9	Succi(K)	_KDK(su)CEPLEK_	3	416.204		0.0041024	66.023	1	0	0	0	0	0	0
969	KDKEACVHK	9	Succi(K)	_K(su)DKEACVHK_	4	304.401	0.89116	0.0010328	82.417	2	6770.8	6553.7	7809.4	2897	2986.9	3004.1
970	KDKEACVHK	9	Succi(K)	_K(su)DKEACVHK_	3	405.533	1.4652	0.018779	67.385	1	3980.6	3713	4102.2	1642.2	2153.6	1606.3
971	KDKEACVHK	9	Succi(K)	_K(su)DKEACVHK_	4	304.401	1.2863	0.00070675	90.05	2	6978.1	4838.7	5798.5	3569.3	4332.2	2348.9
972	KDKEACVHK	9	Succi(K)	_K(su)DKEACVHK_	4	304.401	-0.42967	0.010171	55.314	1	0	0	0	0	0	0
973	KDKEACVHK	9	Succi(K)	_K(su)DKEACVHK_	3	405.533	0.74928	0.0027255	94.767	2	51723	40751	53039	26442	29929	24693
974	KDKEACVHK	9	Succi(K)	_KDK(su)EACVHK_	4	304.401	-0.19747	0.0019276	73.885	2	7274.6	6864.6	8894.2	3442	3166.6	3385
975	KDKEACVHK	9	2 Succi(K)	_K(su)DK(su)EACVHK_	3	438.871	1.4814	8.7033e-08	121.36	2	2235.2	2435.4	2511.1	792.19	1033.6	757.56
976	KDKEACVHK	9	2 Succi(K)	_K(su)DK(su)EACVHK_	3	438.871	1.2397	0.00068326	92.538	3	6115.6	8637.8	8795.5	3153.8	3823.1	4723.7
977	KDKEACVHK	9	2 Succi(K)	_K(su)DK(su)EACVHK_	3	438.871	0.9446	0.0023255	73.499	1	0	0	0	0	0	0
978	KDKEACVHKILR	12	Succi(K)	_KDKEACVHK(su)ILR_	4	399.969	1.0275	0.0028589	63.727	1	0	0	0	0	0	0
979	KDKEACVHKILR	12	Succi(K)	_KDKEACVHK(su)ILR_	5	320.176	-0.32758	0.0015263	67.019	1	0	0	0	0	0	0
980	KDNEQHVFK	9	Succi(K)	_K(su)DNEQHVFK_	3	415.535	2.78	0.001536	77.533	2	2626.2	2090	2658.9	2321.4	2483.2	1975.4
981	KDNEQHVFK	9	Succi(K)	_K(su)DNEQHVFK_	2	622.799	3.3544	0.016438	91.313	1	11055	9031.1	10393	10304	10706	9386.8
982	KDNEQHVFK	9	Succi(K)	_K(su)DNEQHVFK_	3	415.535	1.5988	0.010138	56.404	1	1798.6	1329.7	1802.1	1898.6	2110.5	1850.8
983	KDNEQHVFK	9	Deamidation (NQ),Succi(K)	_K(su)DN(de)EQHVFK_	3	415.863	1.5177	0.020923	63.624	1	0	0	0	0	0	0
984	KDNSVHWER	9	Succi(K)	_K(su)DNSVHWER_	3	424.199	0.69127	1.688e-05	115.57	2	917.36	739.17	1032.6	1301.8	1261.4	1129.8
985	KDNSVHWER	9	Succi(K)	_K(su)DNSVHWER_	2	635.794	0.75225	0.019079	88.83	1	6942.8	4937.3	6234.9	8294.9	8146.5	6932.5
986	KDNSVHWERPQKPK	14	Succi(K)	_K(su)DNSVHWERPQKPK_	4	462.989	1.2948	0.016844	51.03	1	0	0	0	0	0	0
987	KDNSVHWERPQKPK	14	Succi(K)	_K(su)DNSVHWERPQKPK_	5	370.593	1.3602	0.0053837	59.709	1	0	0	0	0	0	0
988	KDSGFQMNQLR	11	Succi(K)	_K(su)DSGFQMNQLR_	2	712.335	1.8817	4.9484e-16	149.41	3	18687	13844	16446	10991	11291	8811.7
989	KDSGFQMNQLR	11	Succi(K)	_K(su)DSGFQMNQLR_	3	475.226	0.83205	0.00085932	81.625	2	0	0	0	0	0	0
990	KDSGFQMNQLR	11	Succi(K)	_K(su)DSGFQMNQLR_	2	712.335	1.9418	1.8698e-06	128.68	2	22555	18092	22419	14746	16969	12234
991	KDSGFQMNQLR	11	Succi(K)	_K(su)DSGFQMNQLR_	3	475.226	1.6648	0.00087053	80.782	1	0	0	0	0	0	0
992	KDSGFQMNQLR	11	Succi(K)	_K(su)DSGFQMNQLR_	2	712.335	0.52662	0.0004742	117.21	1	26699	10450	17167	20589	19960	9966.1
993	KDSGFQMNQLR	11	Deamidation (NQ),Succi(K)	_K(su)DSGFQ(de)MNQLR_	2	712.827	1.9844	2.2839e-07	125.89	2	25608	19840	23781	18012	18146	15111
994	KDSGFQMNQLR	11	Deamidation (NQ),Succi(K)	_K(su)DSGFQMNQ(de)LR_	2	712.827	1.975	0.00031167	105.4	1	11024	8002.8	9710.1	9555.7	8943	6637.9
995	KDSGFQMNQLR	11	Deamidation (NQ),Succi(K)	_K(su)DSGFQMN(de)QLR_	2	712.827	1.4617	4.2001e-11	138.2	1	21305	16361	19721	14079	15561	12179
996	KDSGFQMNQLR	11	Oxidation (M),Succi(K)	_K(su)DSGFQM(ox)NQLR_	3	480.558	0.93568	0.00069789	91.313	1	0	0	0	0	0	0
997	KDSGFQMNQLR	11	Oxidation (M),Succi(K)	_K(su)DSGFQM(ox)NQLR_	2	720.333	1.1327	0.020807	91.202	1	3523.4	2672.8	3772.9	2059.1	2896.4	2142.8
998	KEEFHEQSFR	10	Succi(K)	_K(su)EEFHEQSFR_	3	479.553	1.2952	0.0008498	91.245	1	0	0	0	0	0	0
999	KEGGLGPLNIPLLADVTR	18	Succi(K)	_K(su)EGGLGPLNIPLLADVTR_	3	655.033	1.0057	6.3101e-06	95.5	1	755.46	361.85	770.68	1418.7	1955.3	1231.6
1000	KFDDFQK	7	Deamidation (NQ),Succi(K)	_K(su)FDDFQ(de)K_	3	343.491		0.019098	41.502	1	0	0	0	0	0	0
1001	KFICPLTGLWPINTLK	16	Succi(K)	_K(su)FICPLTGLWPINTLK_	3	667.701	1.8107	1.7893e-05	97.235	1	1663.5	766.51	1332	1642.5	1680.3	1244.8
1002	KFPLDTLIPDGK	12	Succi(K)	_K(su)FPLDTLIPDGK_	3	481.929	1.6827	6.4374e-05	101.89	1	1630.6	560.68	1037	9674.4	9756.6	8497
1003	KFPLDTLIPDGK	12	Succi(K)	_K(su)FPLDTLIPDGK_	3	481.929	0.69516	4.5005e-08	125.54	3	2286.7	1713.9	2792.4	24896	29125	21914
1004	KFPLDTLIPDGK	12	Succi(K)	_K(su)FPLDTLIPDGK_	2	722.39	0.99676	7.4078e-24	160.84	2	4356	3242.5	4584.6	38966	45931	35017
1005	KFPLDTLIPDGK	12	Succi(K)	_K(su)FPLDTLIPDGK_	3	481.929	0.70529	6.4374e-05	101.89	2	1139.7	237.21	858.5	9397	11045	8714.7
1006	KFPLDTLIPDGK	12	Succi(K)	_K(su)FPLDTLIPDGK_	2	722.39	1.4083	5.5564e-07	128.95	1	3327.3	2192.9	3168.7	21329	28127	19696
1007	KFPSGTFEQVSQLVK	15	Succi(K)	_K(su)FPSGTFEQVSQLVK_	3	598.981	1.8268	6.8168e-10	118.21	2	0	0	0	0	0	0
1008	KFPSGTFEQVSQLVK	15	Succi(K)	_K(su)FPSGTFEQVSQLVK_	2	897.967	1.0714	4.1764e-169	250.41	2	88337	77003	98118	71206	79030	77163
1009	KFPSGTFEQVSQLVK	15	Succi(K)	_K(su)FPSGTFEQVSQLVK_	3	598.981	1.4407	1.1897e-15	141.57	1	59885	43954	60746	54216	59345	45583
1010	KFPSGTFEQVSQLVK	15	Succi(K)	_K(su)FPSGTFEQVSQLVK_	3	598.981	0.3279	2.3376e-07	108.63	1	0	0	0	0	0	0
1011	KGDTFSCMVGHEALPLAFTQK	21	Oxidation (M),Succi(K)	_K(su)GDTFSCM(ox)VGHEALPLAFTQK_	3	818.387	1.9729	3.9649e-13	112.48	1	20348	14191	18432	24993	26172	22228
1012	KGDTFSCMVGHEALPLAFTQK	21	Oxidation (M),Succi(K)	_K(su)GDTFSCM(ox)VGHEALPLAFTQK_	4	614.042	2.3769	3.1439e-08	93.583	1	0	0	0	0	0	0
1013	KGDTFSCMVGHEALPLAFTQK	21	Oxidation (M),Succi(K)	_K(su)GDTFSCM(ox)VGHEALPLAFTQK_	3	818.387	1.9798	2.3112e-08	95.926	1	0	0	0	0	0	0
1014	KGDTFSCMVGHEALPLAFTQK	21	Oxidation (M),Succi(K)	_K(su)GDTFSCM(ox)VGHEALPLAFTQK_	4	614.042	1.6875	4.1427e-08	91.166	1	0	0	0	0	0	0
1015	KGDTFSCMVGHEALPLAFTQK	21	Oxidation (M),Succi(K)	_K(su)GDTFSCM(ox)VGHEALPLAFTQK_	3	818.387	0.74751	1.0979e-09	101.41	1	0	0	0	0	0	0
1016	KGDTFSCMVGHEALPLAFTQK	21	Oxidation (M),Succi(K)	_K(su)GDTFSCM(ox)VGHEALPLAFTQK_	4	614.042	0.90725	0.0030883	49.613	1	0	0	0	0	0	0
1017	KGDTFSCMVGHEALPLAFTQK	21	Oxidation (M),Succi(K)	_K(su)GDTFSCM(ox)VGHEALPLAFTQK_	3	818.387	1.401	6.0702e-14	120.63	1	15205	10255	14156	17693	20069	16517
1018	KGDTFSCMVGHEALPLAFTQK	21	Succi(K)	_K(su)GDTFSCMVGHEALPLAFTQK_	4	610.044	1.2261	4.617e-25	134.86	1	5349.8	2884.1	4195.4	6945.5	7263.9	6120.3
1019	KGDTFSCMVGHEALPLAFTQK	21	Succi(K)	_K(su)GDTFSCMVGHEALPLAFTQK_	3	813.056	0.84825	1.4446e-25	140.59	1	2487.6	1932.2	2452	3828.3	4871.1	3624
1020	KGDTFSCMVGHEALPLAFTQK	21	Succi(K)	_K(su)GDTFSCMVGHEALPLAFTQK_	3	813.056	1.9081	2.1998e-31	153.1	1	9538.6	5719.9	8217	13941	16347	12093
1021	KGDTFSCMVGHEALPLAFTQK	21	Succi(K)	_K(su)GDTFSCMVGHEALPLAFTQK_	3	813.056	0.97423	7.5977e-19	130.16	1	7646	3357.6	4912	16186	17609	7314.2
1022	KGDTFSCMVGHEALPLAFTQK	21	Succi(K)	_K(su)GDTFSCMVGHEALPLAFTQK_	4	610.044	0.78626	2.6417e-25	138.46	1	3696.2	2386.8	3196.4	5525.7	6997.2	5593.9
1023	KGDTFSCMVGHEALPLAFTQK	21	Succi(K)	_K(su)GDTFSCMVGHEALPLAFTQK_	3	813.056	0.87862	1.3899e-30	149.07	1	3619	3209.6	4045.6	6857.8	8394.8	7862.2
1024	KGDVLTLLSSINK	13	Succi(K)	_K(su)GDVLTLLSSINK_	3	496.615	0.99691	9.5151e-06	101.3	1	0	0	0	0	0	0
1025	KGEVLPLPEANFPSFPLPHHK	21	Succi(K)	_K(su)GEVLPLPEANFPSFPLPHHK_	4	614.326	1.548	2.4912e-45	164.94	1	1724.2	1301.3	1598	1262.6	1545.5	1121.8
1026	KGGETSEMYLIQPDSSVK	18	Oxidation (M),Succi(K)	_K(su)GGETSEM(ox)YLIQPDSSVK_	3	695.661	1.5045	4.0472e-11	111.62	1	8550.9	5489.9	6404.8	10923	10958	9121.1
1027	KGGETSEMYLIQPDSSVK	18	Succi(K)	_K(su)GGETSEMYLIQPDSSVK_	4	517.999	1.0826	4.7291e-16	126.07	1	1627	876.91	1428.5	2642.3	3508.6	3175.2
1028	KGGETSEMYLIQPDSSVK	18	Succi(K)	_K(su)GGETSEMYLIQPDSSVK_	3	690.33		0.00017382	56.553	1	0	0	0	0	0	0
1029	KGGETSEMYLIQPDSSVKPYR	21	Oxidation (M),Succi(K)	_K(su)GGETSEM(ox)YLIQPDSSVKPYR_	3	834.4	0.97882	2.0487e-30	146.6	1	6464.6	3333	4723	17294	19570	16218
1030	KGGETSEMYLIQPDSSVKPYR	21	Oxidation (M),Succi(K)	_K(su)GGETSEM(ox)YLIQPDSSVKPYR_	4	626.052	1.5611	0.0046655	47.931	1	0	0	0	0	0	0
1031	KGGETSEMYLIQPDSSVKPYR	21	Oxidation (M),Succi(K)	_K(su)GGETSEM(ox)YLIQPDSSVKPYR_	3	834.4	1.1767	2.9325e-30	143.47	1	5582.6	2885.6	4230.7	15400	16090	14160
1032	KGGETSEMYLIQPDSSVKPYR	21	Oxidation (M),Succi(K)	_K(su)GGETSEM(ox)YLIQPDSSVKPYR_	4	626.052	1.1735	3.5146e-05	72.316	1	0	0	0	0	0	0
1033	KGGETSEMYLIQPDSSVKPYR	21	Succi(K)	_K(su)GGETSEMYLIQPDSSVKPYR_	3	829.069	0.47939	1.3779e-29	144.4	3	5130.8	2968.1	3769.6	14775	18063	15473
1034	KGGETSEMYLIQPDSSVKPYR	21	Succi(K)	_K(su)GGETSEMYLIQPDSSVKPYR_	4	622.053	0.38655	3.3996e-13	113.36	1	394.63	150.01	296.05	1572.7	2163.9	1571
1035	KGGETSEMYLIQPDSSVKPYR	21	Succi(K)	_K(su)GGETSEMYLIQPDSSVKPYR_	3	829.069	0.62583	9.2739e-68	195.03	1	5522	3153.8	4705.4	16339	16633	14594
1036	KGGETSEMYLIQPDSSVKPYR	21	Succi(K)	_K(su)GGETSEMYLIQPDSSVKPYR_	4	622.053	1.0429	5.5686e-11	110.98	1	0	0	0	0	0	0
1037	KGGETSEMYLIQPDSSVKPYR	21	Deamidation (NQ),Succi(K)	_K(su)GGETSEMYLIQ(de)PDSSVKPYR_	3	829.397	1.4122	4.1107e-25	136.64	1	10707	7220.6	9431.3	17907	19405	15609
1038	KGGVASGFK	9	Succi(K)	_K(su)GGVASGFK_	3	317.503	0.91572	0.00039759	98.044	2	6833	5111.1	6986.6	5483.9	5779	5088.7
1039	KGGVASGFK	9	Succi(K)	_K(su)GGVASGFK_	2	475.751	2.1172	0.0021684	108.7	1	7765.8	6216.6	7808.8	6706	6570.8	5676.4
1040	KGHVLFR	7	Succi(K)	_K(su)GHVLFR_	3	319.515	-1.0832	0.0015031	90.777	1	1553.8	1114.6	1830.7	3013.9	3765	3353.8
1041	KGSLHANGR	9	Deamidation (NQ),Succi(K)	_K(su)GSLHAN(de)GR_	3	347.509	-0.71416	0.0017927	95.642	2	1558.9	1168.7	1552	1393.5	1531.3	793.33
1042	KGSLHANGR	9	Succi(K)	_K(su)GSLHANGR_	3	347.181	-1.0467	0.0091975	57.888	1	2948.9	1961	2325.3	3739	4138	2716.2
1043	KGSTMER	7	Oxidation (M),Succi(K)	_K(su)GSTM(ox)ER_	3	308.808		0.017429	41.227	1	0	0	0	0	0	0
1044	KGTDYHK	7	Succi(K)	_K(su)GTDYHK_	3	316.819	-0.7366	0.0019817	72.492	2	3999.2	4191.6	4227.9	2635.6	2976.4	3055.5
1045	KGTDYHK	7	Succi(K)	_K(su)GTDYHK_	3	316.819	-0.42065	0.0019314	73.208	1	4792.2	4795.3	5427.2	4244.9	5082.2	4969.4
1046	KGVCEETSGAYEK	13	Succi(K)	_K(su)GVCEETSGAYEK_	3	519.896	1.1288	8.0122e-05	91.076	1	0	0	0	0	0	0
1047	KGYQIQDFK	9	Deamidation (NQ),Succi(K)	_K(su)GYQIQ(de)DFK_	3	409.868	1.3127	0.010114	63.216	1	0	0	0	0	0	0
1048	KGYQIQDFK	9	Succi(K)	_K(su)GYQIQDFK_	3	409.54	0.73255	0.014552	49.444	1	0	0	0	0	0	0
1049	KGYQIQDFK	9	Succi(K)	_K(su)GYQIQDFK_	3	409.54	1.2421	0.023485	40.724	1	6150.9	2909.3	4686.5	5480.9	6745.3	3711.5
1050	KGYQIQDFK	9	Succi(K)	_K(su)GYQIQDFK_	3	409.54	1.1423	0.023485	40.724	1	0	0	0	0	0	0
1051	KGYTQQLAFR	10	Succi(K)	_K(su)GYTQQLAFR_	2	656.338	1.9929	0.0027054	108.98	1	4006.1	2988.4	4162.9	3804	4891.6	3994.2
1052	KGYTQQLAFR	10	Succi(K)	_K(su)GYTQQLAFR_	2	656.338	1.8826	0.00069398	115.33	2	37243	27685	32796	40698	44301	34670
1053	KGYTQQLAFR	10	Succi(K)	_K(su)GYTQQLAFR_	3	437.895	1.254	5.1683e-12	140.78	1	0	0	0	0	0	0
1054	KHEAIETDTAAYEER	15	Succi(K)	_K(su)HEAIETDTAAYEER_	3	621.618	2.6719	8.4101e-05	91.518	1	0	0	0	0	0	0
1055	KHEVPAK	7	Succi(K)	_K(su)HEVPAK_	3	303.499	-0.88227	0.0034628	67.032	1	3558.3	3909.2	4485	1857.6	1555.1	2583.7
1056	KHFALHK	7	Succi(K)	_K(su)HFALHK_	4	245.888	-1.3223	0.0012321	100.19	1	0	0	0	0	0	0
1057	KHLEDTAYLVEK	12	Succi(K)	_K(su)HLEDTAYLVEK_	3	515.931	0.76778	2.4712e-08	128.76	2	1214	1296.1	1710.6	539.95	811.59	584.48
1058	KHLEDTAYLVEK	12	Succi(K)	_K(su)HLEDTAYLVEK_	3	515.931	1.3093	0.00018858	90.759	2	4559.9	3949.5	4546.7	2015	2148.8	1378.4
1059	KHNLGHGHK	9	Succi(K)	_K(su)HNLGHGHK_	4	282.648	-0.43139	0.00025743	101.65	1	2151.8	1113.4	2114.9	3783.6	4399.6	2046.5
1060	KHNLGHGHK	9	Succi(K)	_K(su)HNLGHGHK_	3	376.528	0.65115	0.0011208	81.95	1	0	0	0	0	0	0
1061	KHNLGHGHK	9	Succi(K)	_K(su)HNLGHGHK_	3	376.528	-1.1628	0.00031903	99.815	1	2323	2565	2781.2	3272.8	4190.8	4393.6
1062	KHNLGHGHK	9	Succi(K)	_K(su)HNLGHGHK_	4	282.648	-2.9533	7.5387e-08	123.21	1	1511.6	1467.9	1842.1	2163.7	2819.2	2999.3
1063	KHNLGHGHK	9	Succi(K)	_K(su)HNLGHGHK_	2	564.289	-0.63474	0.00063968	111.61	1	1696.5	1494.8	2018.2	2607.3	3228.9	3366.3
1064	KHNLGHGHK	9	Succi(K)	_K(su)HNLGHGHK_	3	376.528	-0.56981	7.8257e-05	109.29	1	1483.7	1624.9	2354.5	2509.4	2731.5	3408.8
1065	KHNLGHGHK	9	Succi(K)	_K(su)HNLGHGHK_	4	282.648	-2.4967	3.8389e-05	111.06	1	1122.9	1141.2	1392	1715	1882.2	2719.6
1066	KHNLGHGHK	9	Succi(K)	_K(su)HNLGHGHK_	2	564.289	-0.31044	1.6301e-06	123.86	1	1481	1638.5	1819.4	2209.9	2385.8	2587.3
1067	KHNLGHGHK	9	Succi(K)	_K(su)HNLGHGHK_	3	376.528	-0.35783	0.00031903	99.815	1	2396.7	1698.4	2396.7	3098	3575.9	3782.1
1068	KHNLGHGHK	9	Succi(K)	_K(su)HNLGHGHK_	4	282.648	-2.2593	2.2274e-05	113.62	1	2278.5	1513.5	2174.8	2898.4	3717.3	3501.5
1069	KHNLGHGHK	9	Deamidation (NQ),Succi(K)	_K(su)HN(de)LGHGHK_	3	376.856	-1.7442	0.00090021	101.65	1	0	0	0	0	0	0
1070	KHNLGHGHK	9	Deamidation (NQ),Succi(K)	_K(su)HN(de)LGHGHK_	4	282.894	-2.8489	2.8184e-05	113.62	1	3884.8	3046.3	4333.5	3535.8	3614.6	3833.8
1071	KHNLGHGHK	9	Deamidation (NQ),Succi(K)	_K(su)HN(de)LGHGHK_	4	282.894	-1.9643	3.4858e-05	111.61	1	2844.2	2683	3623.1	2923.2	3305.1	3394.9
1072	KHNLGHGHK	9	Deamidation (NQ),Succi(K)	_K(su)HN(de)LGHGHK_	3	376.856	-0.0729	0.0046493	79.148	1	5249.4	4081.1	5108	5001.3	5807.4	4563
1073	KHQLLER	7	Succi(K)	_K(su)HQLLER_	3	341.858	0.63083	0.0014898	84.227	1	414.93	314.55	375.2	1205.1	1464.5	2133.8
1074	KHQLLER	7	Succi(K)	_K(su)HQLLER_	3	341.858	0.21652	0.0040202	66.073	1	383.46	398.61	468.41	2336.3	3124.6	3118
1075	KIPDGYSGFGKHEK	14	Succi(K)	_K(su)IPDGYSGFGKHEK_	2	831.91	0.56675	0.0019588	73.927	1	0	0	0	0	0	0
1076	KLCMAALK	8	Succi(K)	_K(su)LCMAALK_	2	517.772	0.97046	1.5712e-11	138.54	2	63061	39608	54714	48708	47931	38035
1077	KLCMAALK	8	Succi(K)	_K(su)LCMAALK_	3	345.517	-0.25886	0.0014572	77.318	1	3813.4	2732.6	3502.9	2544.7	2988.3	2571.4
1078	KLCMAALK	8	Succi(K)	_K(su)LCMAALK_	2	517.772	-0.69293	0.0082701	101.72	3	14952	9501.3	11818	9855.7	10052	8730.9
1079	KLCMAALK	8	Succi(K)	_K(su)LCMAALK_	3	345.517	-0.86223	0.00098391	82.452	1	11724	9768.3	11481	9107.3	10435	7782.3
1080	KLCMAALK	8	Succi(K)	_K(su)LCMAALK_	2	517.772	0.37777	0.017619	87.639	1	0	0	0	0	0	0
1081	KLELHLPK	8	Succi(K)	_K(su)LELHLPK_	3	359.882	1.2944	0.010203	56.432	2	8422.2	6439.9	7874	7958.8	8109.6	7212
1082	KLGSYEHR	8	Succi(K)	_K(su)LGSYEHR_	3	363.849	0.51905	8.1618e-19	147.2	1	1542.7	1093	1484.5	2381.3	2262.2	1879.6
1083	KLGSYEHR	8	Succi(K)	_K(su)LGSYEHR_	3	363.849	-0.44846	1.7097e-08	128.28	1	1356.1	980.19	979.89	1346.9	1832.9	1452.4
1084	KLINDYVK	8	Succi(K)	_K(su)LINDYVK_	2	546.8	2.5654	0.010468	98.048	2	62312	49366	59855	44303	46181	37748
1085	KLINDYVK	8	Succi(K)	_K(su)LINDYVK_	3	364.869	1.3077	3.9475e-08	122.52	2	2468	2023.9	2813.7	1220.7	1767.4	1360.6
1086	KLINDYVK	8	Succi(K)	_K(su)LINDYVK_	2	546.8	0.98749	0.018421	86.898	1	0	0	0	0	0	0
1087	KLINDYVK	8	Deamidation (NQ),Succi(K)	_K(su)LIN(de)DYVK_	2	547.292	1.6363	0.005743	76.228	1	0	0	0	0	0	0
1088	KLINDYVK	8	Deamidation (NQ),Succi(K)	_K(su)LIN(de)DYVK_	2	547.292	1.3013	0.0015783	98.048	2	47974	41809	46349	29952	32732	27327
1089	KLINDYVK	8	Deamidation (NQ),Succi(K)	_K(su)LIN(de)DYVK_	3	365.197	0.61874	0.0029735	85.676	2	5072.2	4465.6	4810.5	3808.3	3921	3567.9
1090	KLISVDTEHSNIYLQNGPDR	20	Succi(K)	_K(su)LISVDTEHSNIYLQNGPDR_	3	800.399	1.8926	5.4871e-81	197.68	1	9173.3	6032.5	6755.5	8178.3	7657.9	5765.9
1091	KLISVDTEHSNIYLQNGPDR	20	Deamidation (NQ),Succi(K)	_K(su)LISVDTEHSNIYLQN(de)GPDR_	3	800.727	0.83725	1.034e-175	254.26	1	7401.9	5190.2	6952.1	6459.6	6716.4	5154.7
1092	KLMMWKETGGVEK	13	2 Oxidation (M),2 Succi(K)	_K(su)LM(ox)M(ox)WK(su)ETGGVEK_	3	590.276	1.2732	0.023103	43.594	1	24782	3838.3	8172.4	11680	13764	2667.2
1093	KLMMWKETGGVEK	13	2 Oxidation (M),2 Succi(K)	_K(su)LM(ox)M(ox)WK(su)ETGGVEK_	3	590.276	0.56384	0.023103	43.594	2	25954	38079	43588	7880.7	9582.5	15767
1094	KLMMWKETGGVEK	13	2 Oxidation (M),2 Succi(K)	_K(su)LM(ox)M(ox)WK(su)ETGGVEK_	2	884.91	0.23958	0.020962	44.511	2	45941	56055	63280	17147	18202	25411
1095	KLMMWKETGGVEK	13	2 Oxidation (M),2 Succi(K)	_K(su)LM(ox)M(ox)WK(su)ETGGVEK_	4	442.959	0.46337	0.019573	47.712	1	2272.2	3076.3	3910.4	664.98	969.93	1658.9
1096	KLNELSFK	8	Succi(K)	_K(su)LNELSFK_	2	539.793	1.479	0.0070689	103.26	1	10686	5161	7279.1	20903	21935	17274
1097	KLNQALLDLHALGSAR	16	Succi(K)	_K(su)LNQALLDLHALGSAR_	3	607.339	1.4006	0.00069307	73.138	1	0	0	0	0	0	0
1098	KLSSWVLLMK	10	Oxidation (M),Succi(K)	_K(su)LSSWVLLM(ox)K_	3	440.913	1.4374	0.010343	53.567	1	0	0	0	0	0	0
1099	KLSSWVLLMK	10	Oxidation (M),Succi(K)	_K(su)LSSWVLLM(ox)K_	3	440.913	0.48335	0.00092415	89.171	1	4302.5	3436.3	4740.8	3289.1	3325.9	3125.8
1100	KLVAASQAALGL	12	Deamidation (NQ),Succi(K)	_K(su)LVAASQ(de)AALGL_	2	621.851	1.2203	0.00033846	89.805	2	9221.3	5373.7	6415.5	7181	7809.8	5433.6
1101	KLVAASQAALGL	12	Succi(K)	_K(su)LVAASQAALGL_	2	621.359	0.92275	0.0012594	103.91	2	5419.8	3861.2	4375.9	3488.4	3539.7	2810.4
1102	KLVAASQAALGL	12	Succi(K)	_K(su)LVAASQAALGL_	3	414.575	0.25705	0.00023831	85.813	1	0	0	0	0	0	0
1103	KLVAASQAALGL	12	Succi(K)	_K(su)LVAASQAALGL_	2	621.359		0.0050222	48.568	1	0	0	0	0	0	0
1104	KLVLSSEK	8	Succi(K)	_K(su)LVLSSEK_	3	335.194	-0.04307	0.00045766	97.431	1	5374.1	5004.1	5289.5	10753	13138	10842
1105	KLYDYCDVPQCAAPSFDCGKPQVEPK	26	Succi(K)	_K(su)LYDYCDVPQCAAPSFDCGKPQVEPK_	4	793.857	1.3677	4.7718e-51	156.2	1	6564	5449.9	6297	8930.1	9659.6	7858.4
1106	KLYDYCDVPQCAAPSFDCGKPQVEPK	26	Succi(K)	_K(su)LYDYCDVPQCAAPSFDCGKPQVEPK_	5	635.287	1.3393	1.4452e-26	124.17	1	8194.6	5785.4	7300.1	11216	10797	8938.7
1107	KLYHSEAFTVNFGDTEEAK	19	Succi(K)	_K(su)LYHSEAFTVNFGDTEEAK_	3	762.69	0.58177	1.2063e-41	171.47	1	17204	11942	15061	14452	15267	12924
1108	KLYHSEAFTVNFGDTEEAK	19	Succi(K)	_K(su)LYHSEAFTVNFGDTEEAK_	4	572.269	0.46433	1.7928e-17	130.02	1	10975	9737	10996	10027	10994	8997.7
1109	KLYHSEAFTVNFGDTEEAKK	20	Succi(K)	_K(su)LYHSEAFTVNFGDTEEAKK_	4	604.293	2.5036	2.307e-67	188.19	2	10506	7892.2	9781.3	10600	10412	10529
1110	KMDAHPPR	8	Succi(K)	_K(su)MDAHPPR_	3	351.171	-0.13794	0.00054541	93.649	2	1320	1005.8	1548.8	1063.9	1055.9	737.88
1111	KMDAHPPR	8	Oxidation (M),Succi(K)	_K(su)M(ox)DAHPPR_	3	356.503		0.0231	46.001	1	0	0	0	0	0	0
1112	KMDAHPPR	8	Oxidation (M),Succi(K)	_K(su)M(ox)DAHPPR_	3	356.503	-1.6046	0.016937	48.423	1	3169.7	2289.3	2456.8	2734	3067.5	2140.6
1113	KMEIIDDDVPSFHAHGYQEK	20	Succi(K)	_K(su)MEIIDDDVPSFHAHGYQEK_	4	615.535	2.5926	5.0977e-18	124.08	1	0	0	0	0	0	0
1114	KMEILHPGK	9	Succi(K)	_K(su)MEILHPGK_	3	384.874	1.1673	0.0027048	69.275	1	0	0	0	0	0	0
1115	KNAEELK	7	Succi(K)	_K(su)NAEELK_	3	311.163	0.18869	0.0015118	89.296	1	0	0	0	0	0	0
1116	KNAQQLK	7	2 Deamidation (NQ),Succi(K)	_K(su)NAQ(de)Q(de)LK_	2	466.24	1.4849	0.0022442	89.142	1	10186	7217.3	9451.9	10634	11442	8802.5
1117	KNAQQLK	7	2 Deamidation (NQ),Succi(K)	_K(su)NAQ(de)Q(de)LK_	2	466.24	1.5217	0.0022325	87.323	2	5505	2818.1	3599.1	6358.1	6473.2	4099.5
1118	KNWIQYK	7	Succi(K)	_K(su)NWIQYK_	2	540.28	1.2884	7.6871e-07	127.84	2	15215	8879.8	12326	41596	49923	35207
1119	KNWIQYK	7	Succi(K)	_K(su)NWIQYK_	3	360.522	0.45526	0.0014947	85.359	2	2294.4	1418.1	2355.1	10247	11162	9174.9
1120	KPDQHFKPYLK	11	Succi(K)	_KPDQHFK(su)PYLK_	4	375.952	1.2322	0.00094184	77.062	2	35689	31315	36785	17296	19079	15408
1121	KPDQHFKPYLK	11	Succi(K)	_KPDQHFK(su)PYLK_	3	500.933	1.2377	0.0038864	88.021	1	10578	7987.9	9653.7	6730.2	6026	4340
1122	KPDQHFKPYLK	11	Succi(K)	_KPDQHFK(su)PYLK_	4	375.952	1.0338	0.00091978	77.597	2	4684.4	4865.7	5468.4	2176.4	2453.4	2287.8
1123	KPDQHFKPYLK	11	Succi(K)	_KPDQHFK(su)PYLK_	3	500.933	1.1895	0.0038864	88.021	1	0	0	0	0	0	0
1124	KPVDEYK	7	Succi(K)	_K(su)PVDEYK_	3	326.831	1.047	0.001491	84.498	1	0	0	0	0	0	0
1125	KPVDEYK	7	Succi(K)	_K(su)PVDEYK_	3	326.831	-0.039997	0.0012856	97.798	2	8320.3	6202.7	8421.5	17353	20108	16496
1126	KPVDEYKDCHLAQVPSHTVVAR	22	Succi(K)	_KPVDEYK(su)DCHLAQVPSHTVVAR_	5	530.668	0.96806	9.0566e-134	228.29	2	6937.2	2885.9	4274.4	3453.8	3171.8	2303.5
1127	KPVDEYKDCHLAQVPSHTVVAR	22	Succi(K)	_KPVDEYK(su)DCHLAQVPSHTVVAR_	4	663.083	1.831	7.2153e-12	110.89	3	28834	20271	23335	21111	22037	16824
1128	KPVDEYKDCHLAQVPSHTVVAR	22	Succi(K)	_KPVDEYK(su)DCHLAQVPSHTVVAR_	3	883.775	0.92219	1.3829e-45	164.79	1	0	0	0	0	0	0
1129	KPVDEYKDCHLAQVPSHTVVAR	22	Succi(K)	_KPVDEYK(su)DCHLAQVPSHTVVAR_	5	530.668	0.83629	7.759e-47	172.24	3	6798.9	2250.7	7295.2	2726.4	2353.1	2532.7
1130	KPVDEYKDCHLAQVPSHTVVAR	22	Succi(K)	_KPVDEYK(su)DCHLAQVPSHTVVAR_	4	663.083	1.6976	2.9039e-14	115.38	1	0	0	0	0	0	0
1131	KPVDEYKDCHLAQVPSHTVVAR	22	Succi(K)	_KPVDEYK(su)DCHLAQVPSHTVVAR_	5	530.668	0.12978	3.2938e-177	249.32	2	3637.4	1510.8	1848.9	1624.6	1696.6	1004.4
1132	KPVDEYKDCHLAQVPSHTVVAR	22	Succi(K)	_KPVDEYK(su)DCHLAQVPSHTVVAR_	4	663.083	0.62394	2.0063e-19	126.32	2	3333.6	2224	2578.3	2869.6	2698.7	1794.2
1133	KPVDEYKDCHLAQVPSHTVVAR	22	Succi(K)	_KPVDEYK(su)DCHLAQVPSHTVVAR_	5	530.668	0.25594	1.9254e-69	195.13	1	0	0	0	0	0	0
1134	KPVDEYKDCHLAQVPSHTVVAR	22	Succi(K)	_KPVDEYK(su)DCHLAQVPSHTVVAR_	4	663.083	0.58554	2.5491e-14	116.2	1	9790	7968.5	9067.8	6113.9	6653	5171.3
1135	KPVDEYKDCHLAQVPSHTVVAR	22	Succi(K)	_KPVDEYK(su)DCHLAQVPSHTVVAR_	5	530.668	0.82669	8.9459e-48	174.7	2	1811.9	669.62	789.24	659.27	1028.6	306.02
1136	KPVDEYKDCHLAQVPSHTVVAR	22	Succi(K)	_KPVDEYK(su)DCHLAQVPSHTVVAR_	3	883.775	0.77816	2.8595e-97	213.05	1	14704	12094	12072	8668.8	9617.6	6369.5
1137	KPVDEYKDCHLAQVPSHTVVAR	22	Succi(K)	_K(su)PVDEYKDCHLAQVPSHTVVAR_	4	663.083	1.2891	1.1207e-31	150.14	3	5134.7	3618.8	5443.8	3536.4	3744.9	2998.4
1138	KPVDEYKDCHLAQVPSHTVVAR	22	Succi(K)	_K(su)PVDEYKDCHLAQVPSHTVVAR_	3	883.775	0.92598	8.4789e-56	175.71	2	34746	21386	30511	20489	20131	15826
1139	KPVDEYKDCHLAQVPSHTVVAR	22	Succi(K)	_K(su)PVDEYKDCHLAQVPSHTVVAR_	5	530.668	0.97908	1.8399e-82	201.64	1	1926.8	1567.9	2221.7	1078.6	977.75	811.49
1140	KPVDEYKDCHLAQVPSHTVVAR	22	Succi(K)	_KPVDEYK(su)DCHLAQVPSHTVVAR_	5	530.668	0.73926	3.9566e-09	93.407	2	0	0	0	0	0	0
1141	KPVDEYKDCHLAQVPSHTVVAR	22	Succi(K)	_KPVDEYK(su)DCHLAQVPSHTVVAR_	4	663.083	1.4055	1.5326e-68	186.92	5	13213	10928	13330	7254.5	8227.9	7621.5
1142	KPVDEYKDCHLAQVPSHTVVAR	22	Succi(K)	_KPVDEYK(su)DCHLAQVPSHTVVAR_	3	883.775	1.1621	9.0682e-154	238.7	4	38364	32986	42810	23652	24735	23275
1143	KPVDEYKDCHLAQVPSHTVVAR	22	Succi(K)	_KPVDEYK(su)DCHLAQVPSHTVVAR_	5	530.668	1.2775	5.8243e-05	64.547	1	0	0	0	0	0	0
1144	KPVDEYKDCHLAQVPSHTVVAR	22	Deamidation (NQ),Succi(K)	_KPVDEYK(su)DCHLAQ(de)VPSHTVVAR_	5	530.864	0.77005	2.0273e-10	100.76	2	1150.5	716.89	1122.8	902.91	766.35	757.38
1145	KPVDEYKDCHLAQVPSHTVVAR	22	Deamidation (NQ),Succi(K)	_KPVDEYK(su)DCHLAQ(de)VPSHTVVAR_	4	663.329	1.6281	5.7332e-05	64.092	2	6093.4	3789	4617.6	4344.2	4495.2	3377.8
1146	KPVDEYKDCHLAQVPSHTVVAR	22	Deamidation (NQ),Succi(K)	_KPVDEYK(su)DCHLAQ(de)VPSHTVVAR_	3	884.103	0.71622	1.2768e-11	110.6	1	12147	8168.1	11416	8009.4	7521	6510.4
1147	KPVDEYKDCHLAQVPSHTVVAR	22	Deamidation (NQ),Succi(K)	_KPVDEYK(su)DCHLAQ(de)VPSHTVVAR_	5	530.864	1.2231	7.1177e-134	229.78	3	2171.1	1781.6	2148.9	1460.1	1366.1	1268.3
1148	KPVDEYKDCHLAQVPSHTVVAR	22	Deamidation (NQ),Succi(K)	_KPVDEYK(su)DCHLAQ(de)VPSHTVVAR_	4	663.329	1.716	2.4304e-46	165.38	2	6086.1	4688.9	5114.9	3866.2	4183	3891.3
1149	KPVDEYKDCHLAQVPSHTVVAR	22	Deamidation (NQ),Succi(K)	_KPVDEYK(su)DCHLAQ(de)VPSHTVVAR_	3	884.103	1.0692	1.3964e-154	242.11	2	28297	23138	27136	19531	20422	14798
1150	KPVDEYKDCHLAQVPSHTVVAR	22	Deamidation (NQ),Succi(K)	_KPVDEYK(su)DCHLAQ(de)VPSHTVVAR_	5	530.864	1.0823	4.176e-14	112.58	2	1219.4	1109.7	1032.1	704.36	806.08	838.74
1151	KPVDEYKDCHLAQVPSHTVVAR	22	Deamidation (NQ),Succi(K)	_KPVDEYK(su)DCHLAQ(de)VPSHTVVAR_	4	663.329	1.5739	2.417e-07	80.309	2	25410	19308	24416	22335	22868	17872
1152	KPVDEYKDCHLAQVPSHTVVAR	22	Deamidation (NQ),Succi(K)	_KPVDEYK(su)DCHLAQ(de)VPSHTVVAR_	3	884.103	0.92437	5.0613e-32	152.48	2	15679	14124	14481	9655.7	10185	9786.2
1153	KPVDEYKDCHLAQVPSHTVVAR	22	Deamidation (NQ),Succi(K)	_KPVDEYK(su)DCHLAQ(de)VPSHTVVAR_	4	663.329	1.0824	0.0014787	52.754	1	7348.7	5554.1	6917.5	6248.6	6284.3	4531.5
1154	KPVDEYKDCHLAQVPSHTVVAR	22	Deamidation (NQ),Succi(K)	_KPVDEYK(su)DCHLAQ(de)VPSHTVVAR_	5	530.864	1.4482	1.0469e-56	179.17	2	0	0	0	0	0	0
1155	KPVDEYKDCHLAQVPSHTVVAR	22	Deamidation (NQ),Succi(K)	_KPVDEYK(su)DCHLAQ(de)VPSHTVVAR_	4	663.329	1.73	3.1232e-09	94.389	1	0	0	0	0	0	0
1156	KPVDEYKDCHLAQVPSHTVVAR	22	Deamidation (NQ),Succi(K)	_KPVDEYK(su)DCHLAQ(de)VPSHTVVAR_	3	884.103	1.4795	5.4398e-20	131.27	1	0	0	0	0	0	0
1157	KPVDEYKDCHLAQVPSHTVVAR	22	Deamidation (NQ),Succi(K)	_KPVDEYK(su)DCHLAQ(de)VPSHTVVAR_	5	530.864	1.2833	1.1736e-09	98.684	3	2194.2	1001.3	2070.1	1376.3	703.08	479.59
1158	KPVDEYKDCHLAQVPSHTVVAR	22	Deamidation (NQ),Succi(K)	_KPVDEYK(su)DCHLAQ(de)VPSHTVVAR_	3	884.103	1.3097	2.0585e-19	127.35	1	15547	12353	12800	10717	10344	8432.5
1159	KPVDEYKDCHLAQVPSHTVVAR	22	Deamidation (NQ),Succi(K)	_KPVDEYK(su)DCHLAQ(de)VPSHTVVAR_	4	663.329	1.5587	5.186e-05	64.619	1	2793.8	1709.6	2813.2	2178.4	2071.3	1689.8
1160	KPVDEYKDCHLAQVPSHTVVAR	22	2 Succi(K)	_K(su)PVDEYK(su)DCHLAQVPSHTVVAR_	4	688.087	1.4411	5.8444e-98	211.81	2	12696	5657.3	7423.7	7160.5	9440.7	4387.4
1161	KPVDEYKDCHLAQVPSHTVVAR	22	2 Succi(K)	_K(su)PVDEYK(su)DCHLAQVPSHTVVAR_	3	917.113	0.97562	6.3512e-07	78.428	1	26666	14940	19877	13928	13660	9987
1162	KPVDEYKDCHLAQVPSHTVVAR	22	2 Succi(K)	_K(su)PVDEYK(su)DCHLAQVPSHTVVAR_	4	688.087	1.1337	5.6106e-134	231.29	4	5079.3	5085	5152.2	2880.8	3001.3	2265.9
1163	KPVDEYKDCHLAQVPSHTVVAR	22	2 Succi(K)	_K(su)PVDEYK(su)DCHLAQVPSHTVVAR_	3	917.113	1.0281	8.922e-83	203.4	2	25290	20227	23181	10561	10817	12733
1164	KPVDEYKDCHLAQVPSHTVVAR	22	2 Succi(K)	_K(su)PVDEYK(su)DCHLAQVPSHTVVAR_	4	688.087	1.201	5.6106e-134	231.29	3	19492	14403	16646	13667	14162	10851
1165	KPVDEYKDCHLAQVPSHTVVAR	22	2 Succi(K)	_K(su)PVDEYK(su)DCHLAQVPSHTVVAR_	3	917.113	0.7172	2.5987e-177	251.09	3	45580	37363	41351	22686	24771	19404
1166	KPVDEYKDCHLAQVPSHTVVAR	22	2 Succi(K)	_K(su)PVDEYK(su)DCHLAQVPSHTVVAR_	4	688.087	0.66001	1.0387e-68	189.62	3	9448.6	5040.4	6030.8	6086.1	7317.9	4538.2
1167	KPVDEYKDCHLAQVPSHTVVAR	22	Deamidation (NQ),2 Succi(K)	_K(su)PVDEYK(su)DCHLAQ(de)VPSHTVVAR_	4	688.333	1.5502	7.3499e-47	171.72	2	0	0	0	0	0	0
1168	KPVDEYKDCHLAQVPSHTVVAR	22	Deamidation (NQ),2 Succi(K)	_K(su)PVDEYK(su)DCHLAQ(de)VPSHTVVAR_	4	688.333	1.6215	3.1901e-46	164.27	2	1905.2	1643.4	2034.7	1449.8	1058.5	1007.1
1169	KPVDEYKDCHLAQVPSHTVVAR	22	Deamidation (NQ),2 Succi(K)	_K(su)PVDEYK(su)DCHLAQ(de)VPSHTVVAR_	4	688.333	1.6146	2.2311e-06	75.529	1	0	0	0	0	0	0
1170	KPVDEYKDCHLAQVPSHTVVAR	22	Deamidation (NQ),2 Succi(K)	_K(su)PVDEYK(su)DCHLAQ(de)VPSHTVVAR_	4	688.333	1.6602	3.1731e-09	95.153	1	6619.6	4951.8	5722.7	4289.4	4893.9	3840.3
1171	KPVEEYANCHLAR	13	Unmodified	_KPVEEYANCHLAR_	3	529.596	2.9321	0.01287	65.511	1	0	0	0	0	0	0
1172	KPVEEYANCHLAR	13	Succi(K)	_K(su)PVEEYANCHLAR_	3	562.935	1.2187	2.3479e-06	111.59	1	0	0	0	0	0	0
1173	KPVEEYANCHLAR	13	Succi(K)	_K(su)PVEEYANCHLAR_	3	562.935	-0.29177	3.5894e-58	194.12	4	4263.2	2535.6	3280.9	2221.9	2117.5	1934
1174	KPVEEYANCHLAR	13	Succi(K)	_K(su)PVEEYANCHLAR_	2	843.899	-0.08719	6.3365e-71	201.76	2	45269	33159	39766	25446	26720	20639
1175	KPVEEYANCHLAR	13	Succi(K)	_K(su)PVEEYANCHLAR_	3	562.935	0.52935	2.5554e-12	134.04	2	0	0	0	0	0	0
1176	KPVEEYANCHLAR	13	Deamidation (NQ),Succi(K)	_K(su)PVEEYAN(de)CHLAR_	3	563.263	0.79542	2.357e-05	105.43	1	0	0	0	0	0	0
1177	KPVEEYANCHLAR	13	Deamidation (NQ),Succi(K)	_K(su)PVEEYAN(de)CHLAR_	3	563.263	0.99007	1.7072e-12	141.54	2	1995.4	829.08	1357.8	1127.6	1192.6	682.77
1178	KPVEEYANCHLAR	13	Deamidation (NQ),Succi(K)	_K(su)PVEEYAN(de)CHLAR_	3	563.263	1.2336	1.0261e-24	157.56	2	1712.4	1194.2	1649.8	1544.7	1608.6	1053.2
1179	KQELSEAEQATR	12	Succi(K)	_K(su)QELSEAEQATR_	2	745.36	1.0491	0.001921	99.927	1	4741.9	3232.9	4310.9	4526	4702.9	3750.7
1180	KQELSEAEQATR	12	Succi(K)	_K(su)QELSEAEQATR_	3	497.242	0.71457	4.6773e-34	167.73	1	4374.2	2647.6	3591.1	4906.3	4287.1	2854.5
1181	KQELSEAEQATR	12	Succi(K)	_K(su)QELSEAEQATR_	2	745.36		4.87e-06	100.4	1	0	0	0	0	0	0
1182	KQELSEAEQATR	12	Succi(K)	_K(su)QELSEAEQATR_	3	497.242	1.1434	5.8493e-12	136.24	2	506.17	213.22	563.63	552.4	548.37	541.74
1183	KQELSEAEQATR	12	Succi(K)	_K(su)QELSEAEQATR_	2	745.36	1.1695	1.3641e-23	157.82	2	16699	12467	13610	19439	23015	16285
1184	KQELSEAEQATR	12	Succi(K)	_K(su)QELSEAEQATR_	2	745.36	0.27826	2.7089e-05	121.13	1	16790	9220.1	11724	18414	19657	11065
1185	KQELSEAEQATR	12	Deamidation (NQ),Succi(K)	_K(su)QELSEAEQ(de)ATR_	2	745.852	1.5409	0.0004973	80.387	1	0	0	0	0	0	0
1186	KQEVQRRERALNR	13	Deamidation (NQ),Succi(K)	_K(su)QEVQ(de)RRERALNR_	2	892.48	-0.29043	0.022753	43.761	1	13132	8058.7	8539.8	8455.2	9011.6	6314.5
1187	KQEVQRRERALNR	13	Deamidation (NQ),Succi(K)	_K(su)QEVQ(de)RRERALNR_	2	892.48	1.3339	0.01388	51.726	1	15726	6971.3	8885.9	14003	13803	7637.3
1188	KQEVQRRERALNR	13	Deamidation (NQ),Succi(K)	_K(su)QEVQ(de)RRERALNR_	2	892.48	0.857	0.012757	52.576	2	6503.2	4056	4721.3	5592.1	5741.9	3011.3
1189	KQEVQRRERALNR	13	Deamidation (NQ),Succi(K)	_K(su)QEVQ(de)RRERALNR_	2	892.48	1.1076	0.022753	43.761	1	7544.8	3738.2	4959.7	5572.6	6633.9	3187.1
1190	KQEYNGK	7	Deamidation (NQ),Succi(K)	_K(su)QEYN(de)GK_	2	484.222	0.65723	0.005281	82.75	1	0	0	0	0	0	0
1191	KQINDYVEK	9	Succi(K)	_K(su)QINDYVEK_	2	618.809	2.2957	1.199e-06	126.19	1	10134	6206.7	8285.5	9038.5	9440	5871.4
1192	KQINDYVEK	9	Succi(K)	_K(su)QINDYVEK_	3	412.875	2.1638	0.00064179	92.538	1	4365.2	2558	3925.9	4339.6	4930.6	3073.1
1193	KQINDYVEK	9	Succi(K)	_K(su)QINDYVEK_	3	412.875	1.5048	0.00054626	94.692	2	1892.9	1614.1	2253.2	2137.5	2331.3	1721.8
1194	KQINDYVEK	9	Succi(K)	_K(su)QINDYVEK_	2	618.809	1.3832	0.020328	87.667	1	0	0	0	0	0	0
1195	KQINDYVEK	9	Deamidation (NQ),Succi(K)	_K(su)QIN(de)DYVEK_	3	413.203	1.2293	0.0036767	83.862	1	0	0	0	0	0	0
1196	KQINDYVEK	9	Deamidation (NQ),Succi(K)	_K(su)QIN(de)DYVEK_	2	619.301	1.1163	0.00061714	105.13	1	0	0	0	0	0	0
1197	KQTALVELVK	10	Succi(K)	_K(su)QTALVELVK_	3	410.243	1.7989	0.0010502	84.605	1	0	0	0	0	0	0
1198	KQTALVELVK	10	Succi(K)	_K(su)QTALVELVK_	2	614.861	2.1513	6.9205e-16	146.36	6	133540	93909	128510	75755	86200	70233
1199	KQTALVELVK	10	Succi(K)	_K(su)QTALVELVK_	3	410.243	1.9828	0.00058401	96.229	4	1878.4	1618.4	1886.4	1233	1425.8	1416
1200	KQTALVELVK	10	Succi(K)	_K(su)QTALVELVK_	3	410.243	1.8857	0.0013597	77.674	3	0	0	0	0	0	0
1201	KQTALVELVK	10	Succi(K)	_K(su)QTALVELVK_	3	410.243	1.7378	0.00091205	89.805	24	0	0	0	0	0	0
1202	KQTALVELVK	10	Succi(K)	_K(su)QTALVELVK_	3	410.243	1.2086	0.00058401	96.229	2	1142.4	634.24	820.28	779.08	1019.4	713.7
1203	KQTALVELVK	10	Succi(K)	_K(su)QTALVELVK_	2	614.861	1.0793	3.9267e-06	123.95	2	3553.9	1959.2	2734	2860.7	3321.3	1822.6
1204	KQTALVELVK	10	Succi(K)	_K(su)QTALVELVK_	3	410.243	1.3483	0.00091205	89.805	1	0	0	0	0	0	0
1205	KQTALVELVK	10	Succi(K)	_K(su)QTALVELVK_	2	614.861	1.5235	0.0066251	102.87	2	0	0	0	0	0	0
1206	KQTALVELVK	10	Succi(K)	_K(su)QTALVELVK_	3	410.243	1.2987	0.00056402	96.604	2	11249	4871.7	6394.2	9280.3	10813	4673.5
1207	KQTALVELVK	10	Unmodified	_KQTALVELVK_	3	376.904		0.017806	44.426	1	0	0	0	0	0	0
1208	KQTALVELVK	10	Deamidation (NQ),Succi(K)	_K(su)Q(de)TALVELVK_	2	615.353	2.0506	0.00047774	102.87	1	0	0	0	0	0	0
1209	KQTALVELVK	10	Deamidation (NQ),Succi(K)	_K(su)Q(de)TALVELVK_	3	410.571	1.8853	0.0013288	92.112	1	1650.3	1425.9	1632.6	1352.2	1053.5	1143.5
1210	KQTALVELVK	10	Deamidation (NQ),Succi(K)	_K(su)Q(de)TALVELVK_	2	615.353	1.3212	0.0084334	62.162	1	0	0	0	0	0	0
1211	KQTALVELVK	10	Deamidation (NQ),Succi(K)	_K(su)Q(de)TALVELVK_	3	410.571	1.4602	0.0012623	92.866	1	0	0	0	0	0	0
1212	KRKSKLGNR	9	2 Succi(K)	_KRK(su)SK(su)LGNR_	3	429.577	2.2556	0.016406	45.368	1	6362.3	1352.5	2782.9	5544.8	5205	1156.8
1213	KRKSKLGNR	9	2 Succi(K)	_KRK(su)SK(su)LGNR_	2	643.862	2.3565	0.010007	54.066	1	26143	13584	18258	24193	23073	11765
1214	KSASDLTWDNLK	12	Succi(K)	_K(su)SASDLTWDNLK_	3	493.244	1.2237	2.0509e-17	143.76	1	0	0	0	0	0	0
1215	KSASDLTWDNLK	12	Succi(K)	_K(su)SASDLTWDNLK_	2	739.362	1.3734	1.1015e-16	151.56	2	34882	28314	36478	23598	24648	19266
1216	KSASDLTWDNLK	12	Succi(K)	_K(su)SASDLTWDNLK_	3	493.244	1.165	9.5908e-13	142.12	3	10086	8943.4	10684	7008.7	7547.6	6360.9
1217	KSASDLTWDNLKGK	14	Succi(K)	_KSASDLTWDNLK(su)GK_	4	416.464	0.63788	0.00040567	75.764	1	5470	4198.7	5620.9	5401.1	5644.5	4098.2
1218	KSASDLTWDNLKGK	14	Succi(K)	_KSASDLTWDNLK(su)GK_	3	554.949	1.155	3.113e-25	156.17	1	6528.2	5184.2	6858.8	5462.3	6194.6	5006.8
1219	KSASDLTWDNLKGK	14	Succi(K)	_KSASDLTWDNLK(su)GK_	3	554.949	1.1116	3.113e-25	156.17	2	9371.3	8032.3	9305.2	7991.3	8877.6	8027.6
1220	KSASDLTWDNLKGK	14	Succi(K)	_KSASDLTWDNLK(su)GK_	4	416.464	1.2135	7.5836e-05	94.09	1	6718.7	4906.2	7112.2	4745.4	5348	4795.4
1221	KSASDLTWDNLKGK	14	Succi(K)	_KSASDLTWDNLK(su)GK_	4	416.464	2.2495	0.00040567	75.764	1	5589.3	3296.1	4304.1	3851	5028.9	3832.7
1222	KSASDLTWDNLKGK	14	2 Succi(K)	_K(su)SASDLTWDNLK(su)GK_	3	588.288		0.014259	43.861	1	0	0	0	0	0	0
1223	KSCHTAVGR	9	Succi(K)	_K(su)SCHTAVGR_	3	372.514	-0.46689	4.9214e-18	146.11	2	2506.8	2639.5	2916.8	2197.5	1758.4	2085.9
1224	KSCHTAVGR	9	Succi(K)	_K(su)SCHTAVGR_	2	558.267	0.71112	0.018032	89.805	1	3717.9	2835.3	2995.5	1860.8	2626.8	2196.9
1225	KSCHTAVGR	9	Succi(K)	_K(su)SCHTAVGR_	3	372.514	-1.7138	4.2098e-12	135.63	1	1946.2	1236.5	1714.5	1572.1	1517.4	1344.9
1226	KSCHTAVGR	9	Succi(K)	_K(su)SCHTAVGR_	3	372.514	-1.4334	1.6243e-05	115.82	1	7486.4	2504.8	3945.3	9635.2	9436	3133.1
1227	KSCHTAVGR	9	Succi(K)	_K(su)SCHTAVGR_	3	372.514	-1.2608	1.6821e-08	130.53	1	1915.2	1705	1723.9	1756.8	2232.2	1755.8
1228	KSCHTAVGR	9	Succi(K)	_K(su)SCHTAVGR_	2	558.267	-0.067362	0.00051427	113.67	1	13646	11942	13841	10413	11117	9359.1
1229	KSCHTGLGR	9	Succi(K)	_K(su)SCHTGLGR_	3	372.514	-2.1022	0.013963	50.372	1	0	0	0	0	0	0
1230	KSCHTGLGR	9	Succi(K)	_K(su)SCHTGLGR_	3	372.514	-1.211	7.0235e-13	142	3	6306.1	4161.4	5019.7	3102.6	3749.5	2267.5
1231	KSCHTGLGR	9	Succi(K)	_K(su)SCHTGLGR_	3	372.514	-0.80325	0.0088259	58.474	1	0	0	0	0	0	0
1232	KSDVGFLPPFPTLDPEEK	18	Succi(K)	_K(su)SDVGFLPPFPTLDPEEK_	3	706.021	1.008	9.2488e-08	105.79	1	4701.6	2998.7	3897.4	3423.1	3873.8	3174
1233	KTDRFLVNLVK	11	Succi(K)	_K(su)TDRFLVNLVK_	3	478.277	2.0364	0.00012711	115.92	1	23160	16965	23321	21372	24447	16948
1234	KTLLSNLEEAK	11	Succi(K)	_K(su)TLLSNLEEAK_	2	673.364	1.8283	0.0017038	110.25	1	20198	14006	19392	15153	14817	10972
1235	KTLLSNLEEAK	11	Succi(K)	_K(su)TLLSNLEEAK_	3	449.245	1.3856	0.00072398	90.793	1	0	0	0	0	0	0
1236	KTLLSNLEEAK	11	Succi(K)	_K(su)TLLSNLEEAK_	2	673.364	1.0688	6.2172e-07	131.35	2	4791.4	3760.1	4665.2	2485.5	2815.7	2580.7
1237	KTLLSNLEEAK	11	Deamidation (NQ),Succi(K)	_K(su)TLLSN(de)LEEAK_	2	673.856	0.93633	0.0035216	77.372	1	0	0	0	0	0	0
1240	KTSLEDFYLDEER	13	Succi(K)	_K(su)TSLEDFYLDEER_	2	872.899	1.7763	1.6174e-07	128.82	1	36884	19935	29413	25181	23819	15367
1241	KTSLEDFYLDEER	13	Succi(K)	_K(su)TSLEDFYLDEER_	3	582.269	2.8545	7.7736e-06	103.79	1	0	0	0	0	0	0
1242	KTSLEDFYLDEER	13	Succi(K)	_K(su)TSLEDFYLDEER_	2	872.899	1.7524	2.5109e-07	126.69	2	15110	3566.7	5990	10490	11412	3807.9
1243	KTSLEDFYLDEER	13	Succi(K)	_K(su)TSLEDFYLDEER_	3	582.269	1.9223	0.0056527	58.723	2	0	0	0	0	0	0
1244	KTSLEDFYLDEER	13	Succi(K)	_K(su)TSLEDFYLDEER_	2	872.899	0.66099	1.6174e-07	128.82	1	17773	6189	8496.5	11023	11431	5265.7
1245	KTSLEDFYLDEER	13	Succi(K)	_K(su)TSLEDFYLDEER_	2	872.899	1.0468	2.6755e-169	256.51	5	369300	284430	355680	169770	187720	159350
1246	KTSLEDFYLDEER	13	Succi(K)	_K(su)TSLEDFYLDEER_	3	582.269	0.83273	2.3709e-45	181.76	4	19422	13695	17756	14376	15172	10652
1247	KTSLEDFYLDEER	13	Succi(K)	_K(su)TSLEDFYLDEER_	2	872.899		0.0001149	61.962	1	0	0	0	0	0	0
1248	KVADALTNAVAHVDDMPNALSALSDLHAHK	30	Oxidation (M),Deamidation (NQ),Succi(K)	_K(su)VADALTN(de)AVAHVDDM(ox)PNALSALSDLHAHK_	5	649.122	2.2331	4.3937e-29	120.37	1	0	0	0	0	0	0
1249	KVADALTNAVAHVDDMPNALSALSDLHAHK	30	Oxidation (M),Deamidation (NQ),Succi(K)	_K(su)VADALTN(de)AVAHVDDM(ox)PNALSALSDLHAHK_	5	649.122	0.49538	9.1913e-33	125.06	1	0	0	0	0	0	0
1250	KVADALTNAVAHVDDMPNALSALSDLHAHK	30	Oxidation (M),Succi(K)	_K(su)VADALTNAVAHVDDM(ox)PNALSALSDLHAHK_	5	648.925	1.8789	1.721e-80	183.48	1	2148	1420.2	1772.6	6725.1	7269.1	6003.7
1251	KVADALTNAVAHVDDMPNALSALSDLHAHK	30	Oxidation (M),Succi(K)	_K(su)VADALTNAVAHVDDM(ox)PNALSALSDLHAHK_	4	810.904	1.7249	4.5226e-273	285.1	1	5117.3	3266.8	5134.1	25479	29152	24940
1252	KVADALTNAVAHVDDMPNALSALSDLHAHK	30	Succi(K)	_K(su)VADALTNAVAHVDDMPNALSALSDLHAHK_	5	645.726	1.828	1.9095e-47	143.47	1	0	0	0	0	0	0
1253	KVADALTNAVAHVDDMPNALSALSDLHAHK	30	Succi(K)	_K(su)VADALTNAVAHVDDMPNALSALSDLHAHK_	5	645.726	1.5412	3.1599e-07	62.213	1	0	0	0	0	0	0
1254	KVADALTNAVAHVDDMPNALSALSDLHAHK	30	Deamidation (NQ),Succi(K)	_K(su)VADALTN(de)AVAHVDDMPNALSALSDLHAHK_	5	645.923	0.6006	3.7203e-174	242.48	1	2318.5	1171.1	1773.5	9022.8	10658	8001.7
1255	KVESELIKPINPR	13	Succi(K)	_K(su)VESELIKPINPR_	3	541.642	1.0982	4.1043e-17	143.93	3	24607	19904	25377	22435	23048	19792
1256	KVESELIKPINPR	13	Succi(K)	_KVESELIK(su)PINPR_	3	541.642	1.5131	0.0017632	74.587	2	17940	12187	16697	15980	16250	12395
1257	KVLGAFSDGLAHLDNLK	17	Deamidation (NQ),Succi(K)	_K(su)VLGAFSDGLAHLDN(de)LK_	3	633.667	2.251	1.1447e-23	143.57	1	5459.6	2867.8	5277.4	16308	18453	13816
1258	KVLGAFSDGLAHLDNLK	17	Deamidation (NQ),Succi(K)	_K(su)VLGAFSDGLAHLDN(de)LK_	3	633.667	2.0145	2.6703e-16	132.14	1	1883	762.68	952.13	11668	12610	10136
1259	KVLGAFSDGLAHLDNLK	17	Deamidation (NQ),Succi(K)	_K(su)VLGAFSDGLAHLDN(de)LK_	4	475.502	1.5982	0.0010828	69.979	1	0	0	0	0	0	0
1260	KVLGAFSDGLAHLDNLK	17	Succi(K)	_K(su)VLGAFSDGLAHLDNLK_	3	633.339	1.1163	3.2189e-24	143.57	2	2409.1	1552.7	1733.7	12955	15682	13286
1261	KVLGAFSDGLAHLDNLK	17	Succi(K)	_K(su)VLGAFSDGLAHLDNLK_	4	475.256	1.2673	8.4763e-16	126.63	2	3075.8	2101.4	2524.4	4737.2	4996.4	4378.6
1262	KVLGAFSDGLAHLDNLK	17	Succi(K)	_K(su)VLGAFSDGLAHLDNLK_	3	633.339	0.83916	7.023e-16	127.59	1	0	0	0	0	0	0
1263	KVLGAFSDGLAHLDNLK	17	Succi(K)	_K(su)VLGAFSDGLAHLDNLK_	3	633.339	0.85647	1.0904e-62	189.84	2	2481	1666.2	1756.2	16808	18569	15110
1264	KVLGAFSDGLAHLDNLK	17	Succi(K)	_K(su)VLGAFSDGLAHLDNLK_	4	475.256	0.43627	1.8034e-19	138.66	1	1217.9	1299.3	1200.7	5599.6	6813.2	5285.6
1265	KVLLDGVQNPR	11	Succi(K)	_K(su)VLLDGVQNPR_	3	446.917	1.1975	0.00077241	88.155	1	0	0	0	0	0	0
1266	KVPQVSTPTLVEVSR	15	Succi(K)	_K(su)VPQVSTPTLVEVSR_	3	580.656	2.1859	0.021336	49.595	2	0	0	0	0	0	0
1267	KVPQVSTPTLVEVSR	15	Succi(K)	_K(su)VPQVSTPTLVEVSR_	3	580.656	2.3322	7.0845e-06	100.23	1	0	0	0	0	0	0
1268	KVPQVSTPTLVEVSR	15	Succi(K)	_K(su)VPQVSTPTLVEVSR_	2	870.481	0.9512	1.1942e-36	174.87	4	21196	16316	22764	14745	14903	13624
1269	KVPQVSTPTLVEVSR	15	Succi(K)	_K(su)VPQVSTPTLVEVSR_	2	870.481	0.74237	3.7767e-10	125.45	1	0	0	0	0	0	0
1270	KVPQVSTPTLVEVSR	15	Succi(K)	_K(su)VPQVSTPTLVEVSR_	3	580.656	2.1994	5.3118e-07	104.94	6	2921	1741.8	2487.4	3489.1	3482.5	2942.4
1271	KVPQVSTPTLVEVSR	15	Succi(K)	_K(su)VPQVSTPTLVEVSR_	3	580.656	2.9736	4.3811e-10	119.65	1	0	0	0	0	0	0
1272	KVPQVSTPTLVEVSR	15	Succi(K)	_K(su)VPQVSTPTLVEVSR_	3	580.656	2.0892	7.4404e-07	102.29	1	0	0	0	0	0	0
1273	KVPQVSTPTLVEVSR	15	Succi(K)	_K(su)VPQVSTPTLVEVSR_	3	580.656	2.0487	0.004004	62.469	1	0	0	0	0	0	0
1274	KVPQVSTPTLVEVSR	15	Succi(K)	_K(su)VPQVSTPTLVEVSR_	3	580.656	1.7405	0.00011915	88.311	2	0	0	0	0	0	0
1275	KVPQVSTPTLVEVSR	15	Succi(K)	_K(su)VPQVSTPTLVEVSR_	3	580.656	2.3194	1.4753e-09	113.52	24	6294.2	4364.4	5509.8	4763.6	5281.3	3219.7
1276	KVPQVSTPTLVEVSR	15	Succi(K)	_K(su)VPQVSTPTLVEVSR_	2	870.481	1.4726	6.1954e-19	145.69	4	13561	10140	12784	9036.4	10305	9030.6
1277	KVPQVSTPTLVEVSR	15	Succi(K)	_K(su)VPQVSTPTLVEVSR_	3	580.656		3.2774e-11	90.348	1	0	0	0	0	0	0
1278	KVPQVSTPTLVEVSR	15	Succi(K)	_K(su)VPQVSTPTLVEVSR_	3	580.656	1.0591	4.3811e-10	119.65	4	3711.7	1934.3	2453.9	2484	2861.9	1907
1279	KVPQVSTPTLVEVSR	15	Succi(K)	_K(su)VPQVSTPTLVEVSR_	2	870.481	0.92942	3.243e-88	210.86	4	124220	100160	120730	80057	89255	70698
1280	KVPQVSTPTLVEVSR	15	Succi(K)	_K(su)VPQVSTPTLVEVSR_	2	870.481		2.5285e-30	140.75	1	0	0	0	0	0	0
1281	KVPQVSTPTLVEVSR	15	Succi(K)	_K(su)VPQVSTPTLVEVSR_	3	580.656	0.47348	1.5891e-11	125.5	4	2340.1	1192.7	1946.9	2364.5	2167.1	1210.1
1282	KVPQVSTPTLVEVSR	15	Succi(K)	_K(su)VPQVSTPTLVEVSR_	2	870.481	0.22844	1.301e-105	217.5	3	160570	55233	76899	127960	140960	52097
1283	KVPQVSTPTLVEVSR	15	Succi(K)	_K(su)VPQVSTPTLVEVSR_	3	580.656	0.12424	1.1309e-11	127.57	2	13743	12092	14718	12165	12020	9521.7
1284	KVPQVSTPTLVEVSR	15	Succi(K)	_K(su)VPQVSTPTLVEVSR_	2	870.481	0.35427	4.1612e-14	140.75	2	18260	11350	13311	14884	15876	10611
1285	KVPQVSTPTLVEVSR	15	Deamidation (NQ),Succi(K)	_K(su)VPQ(de)VSTPTLVEVSR_	3	580.984	1.231	1.1715e-05	100.23	3	719	524.71	489.99	659.39	742.12	168.48
1286	KVPQVSTPTLVEVSR	15	Deamidation (NQ),Succi(K)	_K(su)VPQ(de)VSTPTLVEVSR_	2	870.973	0.12257	1.0186e-27	162.26	2	10316	7587.7	9468.1	8803.7	9346.6	7328.7
1287	KVPQVSTPTLVEVSR	15	Deamidation (NQ),Succi(K)	_K(su)VPQ(de)VSTPTLVEVSR_	3	580.984	1.2721	0.00013705	91.657	3	371.92	214.02	266.84	394.82	289.58	264.86
1288	KVPQVSTPTLVEVSR	15	Deamidation (NQ),Succi(K)	_K(su)VPQ(de)VSTPTLVEVSR_	2	870.973	1.1387	4.3175e-27	155.2	2	13127	6300	12366	8286.2	7976.7	7486.7
1289	KVPQVSTPTLVEVSR	15	Deamidation (NQ),Succi(K)	_K(su)VPQ(de)VSTPTLVEVSR_	3	580.984	0.61838	0.00010268	94.007	2	1572	1135.4	1158.6	1170.6	1405.7	1277.8
1290	KVPQVSTPTLVEVSR	15	Deamidation (NQ),Succi(K)	_K(su)VPQ(de)VSTPTLVEVSR_	2	870.973	0.36663	1.3841e-27	161.48	1	18887	11164	14395	15060	18359	11432
1291	KVPQVSTPTLVEVSR	15	Unmodified	_KVPQVSTPTLVEVSR_	3	547.317		3.4144e-51	162.81	1	0	0	0	0	0	0
1292	KVPQVSTPTLVEVSR	15	Unmodified	_KVPQVSTPTLVEVSR_	3	547.317		2.5053e-14	110.04	1	0	0	0	0	0	0
1293	KVPQVSTPTLVEVSR	15	Unmodified	_KVPQVSTPTLVEVSR_	3	547.317		3.6767e-51	162.59	1	0	0	0	0	0	0
1294	KVPQVSTPTLVEVSR	15	Unmodified	_KVPQVSTPTLVEVSR_	3	547.317		8.471e-11	84.375	1	0	0	0	0	0	0
1295	KVPQVSTPTLVEVSR	15	Unmodified	_KVPQVSTPTLVEVSR_	3	547.317		0.00013074	60.093	1	0	0	0	0	0	0
1296	KVPQVSTPTLVEVSR	15	Unmodified	_KVPQVSTPTLVEVSR_	3	547.317		9.8561e-64	169.64	1	0	0	0	0	0	0
1297	KVPQVSTPTLVEVSR	15	Deamidation (NQ)	_KVPQ(de)VSTPTLVEVSR_	3	547.645	0.98526	0.015491	52.365	1	0	0	0	0	0	0
1298	KVQEQVHKVSSR	12	2 Deamidation (NQ),Succi(K)	_K(su)VQ(de)EQ(de)VHKVSSR_	2	763.894	0.91206	0.018106	49.28	1	14160	9531.8	11007	8166	8618.8	7107.3
1299	KVQHAPLEMGPQPR	14	Succi(K)	_K(su)VQHAPLEMGPQPR_	3	563.291	0.055031	0.024306	46.318	1	0	0	0	0	0	0
1300	KVTILELFR	9	Succi(K)	_K(su)VTILELFR_	2	609.858	1.1305	0.0014229	110.08	1	2372.9	1504.4	2134.3	8249.7	9728.3	8248.2
1301	KVYLSECK	8	Succi(K)	_K(su)VYLSECK_	2	563.776	2.416	0.011403	96.342	1	7249.4	5869.2	6796.6	5951.8	7270.3	5837.3
1302	KVYLSECK	8	Succi(K)	_K(su)VYLSECK_	3	376.186	1.8813	0.0013218	78.264	1	0	0	0	0	0	0
1303	KWQEEMELYR	10	Oxidation (M),Succi(K)	_K(su)WQEEM(ox)ELYR_	3	509.898	1.5795	0.00054247	96.957	1	2896.9	1720	2124	2869.2	3060.1	2185.5
1304	KWQEEMELYR	10	Oxidation (M),Succi(K)	_K(su)WQEEM(ox)ELYR_	3	509.898	0.73648	0.0011466	80.758	1	2884.6	1838	2264.5	3025.7	3779.2	3031.8
1305	KWQEEMELYR	10	Oxidation (M),Succi(K)	_K(su)WQEEM(ox)ELYR_	2	764.343	0.68245	0.0013485	111.52	1	2632.3	1498.1	2189.2	2843.2	2881.3	2315.2
1306	KWQEEMELYR	10	Succi(K)	_K(su)WQEEMELYR_	2	756.345	0.73329	3.2106e-06	125.54	2	7141.4	5014.7	6448.3	8820.4	9370.4	6945.1
1307	KWQEEMELYR	10	Succi(K)	_K(su)WQEEMELYR_	3	504.566	0.62102	5.3299e-25	160.18	1	3714.8	2190.3	3138.4	3435	4003.3	3024.8
1308	KWQEEMELYR	10	Succi(K)	_K(su)WQEEMELYR_	2	756.345	0.92088	0.0055218	104.59	1	0	0	0	0	0	0
1309	KWQEEMELYR	10	Succi(K)	_K(su)WQEEMELYR_	2	756.345	0.52777	0.0014274	110.98	1	25272	12058	16584	32855	31797	14378
1310	KYAFELK	7	Succi(K)	_K(su)YAFELK_	3	333.511	0.45373	0.0017977	75.109	1	0	0	0	0	0	0
1311	KYAYWYQQK	9	Succi(K)	_K(su)YAYWYQQK_	3	459.887	0.78234	0.00011751	107.57	1	0	0	0	0	0	0
1312	KYFIDFVAR	9	Succi(K)	_K(su)YFIDFVAR_	2	629.827	1.6609	0.0061672	101.3	1	11603	7520.1	9567.2	10597	10750	8490.6
1313	KYLYEIAR	8	Succi(K)	_K(su)YLYEIAR_	2	578.306	1.5318	0.0093897	100.02	5	27247	17590	23002	18627	19261	15070
1314	KYLYEIAR	8	Succi(K)	_K(su)YLYEIAR_	3	385.873	1.0814	1.4509e-05	116.05	2	2805.8	1770.8	2323.6	3012.5	3345.8	2696.7
1315	KYLYEIAR	8	Succi(K)	_K(su)YLYEIAR_	2	578.306	0.54128	0.010468	98.048	4	24268	18849	22361	17965	21337	16109
1316	KYLYEIAR	8	Succi(K)	_K(su)YLYEIAR_	3	385.873	-0.66433	4.0752e-08	122.19	3	1085.6	620.06	890.73	1530.2	1458.4	1133.7
1317	KYLYEIAR	8	Succi(K)	_K(su)YLYEIAR_	2	578.306	1.7135	0.010465	98.055	8	29963	17291	19504	14821	14968	10825
1318	KYLYEIAR	8	Succi(K)	_K(su)YLYEIAR_	2	578.306	0.84969	0.0093897	100.02	3	21721	14179	16356	15400	17522	11613
1319	KYLYEIAR	8	Succi(K)	_K(su)YLYEIAR_	3	385.873	-0.41752	0.00045766	97.431	1	851.43	670	775.61	1290	1212	614.57
1320	KYLYEIAR	8	Succi(K)	_K(su)YLYEIAR_	2	578.306	1.9475	0.010468	98.048	2	5191.1	1898.5	2536.6	3980.1	4423.4	1672.9
1321	KYLYEIAR	8	Unmodified	_KYLYEIAR_	3	352.534	1.4244	0.02023	67.334	1	8055.8	7475.2	9100.4	8921.9	7308	8009.5
1322	KYLYEIARR	9	Succi(K)	_K(su)YLYEIARR_	3	437.907	1.1087	1.9071e-35	174.41	3	5147.8	3216.2	4303.8	3711.8	4239.2	3502.8
1323	KYLYEIARR	9	Succi(K)	_K(su)YLYEIARR_	2	656.356	1.7357	0.011622	68.786	1	3169	1676.3	2128.2	2149.1	2466.2	1696.2
1324	KYLYEIARR	9	Succi(K)	_K(su)YLYEIARR_	3	437.907	0.45797	2.6508e-08	132.01	1	3519.5	2128.8	2830.7	2662.7	3248.4	1978.5
1325	KYLYEIARR	9	Succi(K)	_K(su)YLYEIARR_	3	437.907	-0.4201	2.4089e-11	134.57	1	11540	5421.5	7135.6	11631	11883	6067.6
1326	KYNELLK	7	Deamidation (NQ),Succi(K)	_K(su)YN(de)ELLK_	2	504.766	1.5576	0.003937	101.72	2	10719	7833.7	10312	6615.7	6177.1	5248.5
1327	KYNELLK	7	Deamidation (NQ),Succi(K)	_K(su)YN(de)ELLK_	2	504.766	1.3948	0.0050901	93.143	2	0	0	0	0	0	0
1328	KYNELLK	7	Deamidation (NQ),Succi(K)	_K(su)YN(de)ELLK_	2	504.766	1.0038	0.005281	88.819	2	9545.3	7058.9	9575.6	5334.7	5543.7	4931.7
1329	KYNELLK	7	Succi(K)	_K(su)YNELLK_	3	336.518	0.19962	0.0015032	89.142	2	5450.5	3933.6	5168.6	3179.7	3291.4	2596.5
1330	KYNELLK	7	Succi(K)	_K(su)YNELLK_	3	336.518	-0.11934	0.0013093	97.033	1	7220.1	5854.8	6961.1	5090.4	5508.8	3636.8
1331	KYPTCNSPK	9	Succi(K)	_K(su)YPTCNSPK_	3	398.854	1.3767	0.00046082	96.618	2	2496.8	1888.4	2391.9	1969.2	1627.1	1874.3
1332	KYPTCNSPK	9	Succi(K)	_K(su)YPTCNSPK_	2	597.777	1.8129	0.014208	93.442	1	0	0	0	0	0	0
1333	KYPVAHFIDQTLK	13	Succi(K)	_K(su)YPVAHFIDQTLK_	3	553.963	1.3317	0.0002014	80.746	1	0	0	0	0	0	0
1334	KYPVAHFIDQTLK	13	Succi(K)	_K(su)YPVAHFIDQTLK_	3	553.963	1.6315	3.5282e-18	149.57	2	9166.1	6959.2	8997.1	8282	8014.6	6582.1
1335	KYPVAHFIDQTLK	13	Succi(K)	_K(su)YPVAHFIDQTLK_	4	415.724	1.5667	0.016788	51.726	1	3708.4	2681.4	3522.8	2269.5	3050.6	2924.3
1336	KYPVAHFIDQTLK	13	Succi(K)	_K(su)YPVAHFIDQTLK_	2	830.441	1.2664	1.3188e-70	196.33	1	37749	32402	37772	35701	38458	30327
1337	KYPVAHFIDQTLK	13	Succi(K)	_K(su)YPVAHFIDQTLK_	3	553.963	0.85209	0.021535	48.527	1	0	0	0	0	0	0
1338	KYPVAHFIDQTLK	13	Succi(K)	_K(su)YPVAHFIDQTLK_	3	553.963	1.8152	0.0029297	64.244	1	0	0	0	0	0	0
1339	KYPVAHFIDQTLK	13	Deamidation (NQ),Succi(K)	_K(su)YPVAHFIDQ(de)TLK_	3	554.291	0.9776	1.3427e-06	118.52	1	0	0	0	0	0	0
1340	KYQKEEFCGLLSSPTGPLSSCHK	23	Succi(K)	_K(su)YQKEEFCGLLSSPTGPLSSCHK_	4	689.078	1.219	5.4257e-37	150.06	2	9418.2	6827.8	8554.2	5560	6294.7	5617.9
1341	KYSDASDCHGEDSQAFCEK	19	Succi(K)	_K(su)YSDASDCHGEDSQAFCEK_	3	778.636	1.2244	1.2622e-198	262.8	2	12698	9888	12893	21946	23525	20036
1342	KYSDASDCHGEDSQAFCEK	19	Succi(K)	_K(su)YSDASDCHGEDSQAFCEK_	4	584.228	1.1437	2.3402e-12	116.73	2	2067.5	1313.1	1869.5	2515.1	2524.6	2066.1
1343	KYSDASDCHGEDSQAFCEK	19	Succi(K)	_K(su)YSDASDCHGEDSQAFCEK_	3	778.636	0.95415	5.1256e-64	189.09	2	20149	9542.6	12453	26420	21752	18241
1344	KYSDASDCHGEDSQAFCEK	19	Succi(K)	_K(su)YSDASDCHGEDSQAFCEK_	4	584.228	0.84128	2.1641e-17	129.46	1	3049.3	2109.9	2755.9	4086.7	4002.3	3140.1
1345	KYSDASDCHGEDSQAFCEK	19	Succi(K)	_K(su)YSDASDCHGEDSQAFCEK_	3	778.636	0.85042	1.0634e-52	184.68	1	10271	3834.2	5602.4	14071	14416	6240.1
1346	KYTHLSCDK	9	Succi(K)	_K(su)YTHLSCDK_	3	417.861	1.5976	0.00026953	100.93	2	10343	7492.8	10111	9976.6	10746	8910
1347	KYTHLSCDK	9	Succi(K)	_K(su)YTHLSCDK_	2	626.287	1.6381	0.022241	85.885	1	30118	17131	21734	24991	27331	20631
1348	KYTHLSCDKVFCQPWQR	17	Succi(K)	_K(su)YTHLSCDKVFCQPWQR_	4	589.027	1.4491	0.0025894	63.488	1	0	0	0	0	0	0
1349	KYTYNYEAESSSGVPGTADSR	21	Succi(K)	_K(su)YTYNYEAESSSGVPGTADSR_	3	794.684	1.03	1.8584e-07	89.721	1	0	0	0	0	0	0
1350	KYVLPNFEVK	10	Succi(K)	_K(su)YVLPNFEVK_	3	446.243	0.93868	0.00017883	106.62	1	5319.4	4279.4	5169.8	4988.5	5760.6	3982
1351	KYVLPNFEVK	10	Succi(K)	_K(su)YVLPNFEVK_	2	668.861	1.2358	0.0010808	111.52	1	0	0	0	0	0	0
1352	KYVLPNFEVK	10	Succi(K)	_K(su)YVLPNFEVK_	3	446.243	1.3588	0.0011084	82.417	1	0	0	0	0	0	0
1353	KYVLPNFEVK	10	Succi(K)	_K(su)YVLPNFEVK_	2	668.861		0.00018417	99.539	1	0	0	0	0	0	0
1354	KYVLPNFEVK	10	Succi(K)	_K(su)YVLPNFEVK_	3	446.243	1.3676	0.0019182	71.221	1	0	0	0	0	0	0
1355	KYWNDCEPPDSR	12	Succi(K)	_K(su)YWNDCEPPDSR_	2	833.844	1.6387	3.208e-17	153.18	2	14163	8809.3	10349	10483	11076	7506.6
1356	KYWNDCEPPDSR	12	Succi(K)	_K(su)YWNDCEPPDSR_	3	556.232	1.2768	5.4202e-06	117.27	2	10411	7123.1	8421.7	8398.5	9435.3	6002.9
1357	KYWNDCEPPDSR	12	Succi(K)	_K(su)YWNDCEPPDSR_	2	833.844	1.0059	2.579e-16	148.48	3	8101.2	5486.8	8024.6	5622.6	5842.6	4766.6
1358	KYWNDCEPPDSR	12	Succi(K)	_K(su)YWNDCEPPDSR_	3	556.232	0.76287	5.1954e-07	121.69	3	6717.9	4462.2	4559.2	5522	5770	4281
1359	LAKTYETTLEK	11	Succi(K)	_LAK(su)TYETTLEK_	3	466.245	1.4955	1.2776e-24	157.68	2	8743.8	6859.1	8100	6038	6345.3	4983
1360	LAKTYETTLEK	11	Succi(K)	_LAK(su)TYETTLEK_	2	698.864	1.8838	1.2769e-24	159.5	2	36138	28195	36095	22722	27469	22166
1361	LAKTYETTLEK	11	Succi(K)	_LAK(su)TYETTLEK_	3	466.245	0.059156	2.114e-17	150.06	1	23892	17306	21809	21868	21151	15524
1362	LAKTYETTLEK	11	Succi(K)	_LAK(su)TYETTLEK_	3	466.245	1.9861	4.6286e-25	161.99	3	12091	8974.5	11915	9236.2	8790.3	7367.4
1363	LAKTYETTLEK	11	Succi(K)	_LAK(su)TYETTLEK_	2	698.864	2.3902	7.4105e-34	170.66	2	47617	36836	47143	31916	32104	28710
1364	LAKTYETTLEKCCAAADPHECYAK	24	Succi(K)	_LAKTYETTLEK(su)CCAAADPHECYAK_	4	733.331	1.2687	8.8342e-121	226.18	1	18186	17247	20201	9915.4	10394	8937.8
1365	LAKTYETTLEKCCAAADPHECYAK	24	Succi(K)	_LAK(su)TYETTLEKCCAAADPHECYAK_	4	733.331	1.2523	7.8039e-08	75.539	1	2402.3	1885.6	2727.3	1166.2	1629.2	896.02
1366	LCMGSGLNLCEPNNKEGYYGYTGAFR	26	Oxidation (M),Succi(K)	_LCM(ox)GSGLNLCEPNNK(su)EGYYGYTGAFR_	3	1029.78	0.79491	5.1922e-109	206.94	1	5618.9	4113.6	5039.1	5255.6	5556.7	4686.6
1367	LCMGSGLNLCEPNNKEGYYGYTGAFR	26	Oxidation (M),Succi(K)	_LCM(ox)GSGLNLCEPNNK(su)EGYYGYTGAFR_	4	772.587	1.5922	5.5717e-19	101.86	1	0	0	0	0	0	0
1368	LCMGSGLNLCEPNNKEGYYGYTGAFR	26	Oxidation (M),Succi(K)	_LCM(ox)GSGLNLCEPNNK(su)EGYYGYTGAFR_	3	1029.78	0.98128	2.2102e-69	178.69	1	2497.9	1554.7	2183.6	2434	3177	2056.2
1369	LCMGSGLNLCEPNNKEGYYGYTGAFR	26	Oxidation (M),Succi(K)	_LCM(ox)GSGLNLCEPNNK(su)EGYYGYTGAFR_	3	1029.78	0.57886	4.3011e-81	192.12	1	6144.2	4066	4936.9	5076.1	4917.3	3844.5
1370	LCMGSGLNLCEPNNKEGYYGYTGAFR	26	Oxidation (M),Succi(K)	_LCM(ox)GSGLNLCEPNNK(su)EGYYGYTGAFR_	4	772.587	0.85805	7.5531e-13	88.244	1	0	0	0	0	0	0
1371	LCMGSGLNLCEPNNKEGYYGYTGAFR	26	Oxidation (M),Succi(K)	_LCM(ox)GSGLNLCEPNNK(su)EGYYGYTGAFR_	3	1029.78	1.2042	8.714e-81	187.95	1	9818.6	6431.3	8480.9	8743.2	8477.6	6000.3
1372	LCMGSGLNLCEPNNKEGYYGYTGAFR	26	Oxidation (M),Succi(K)	_LCM(ox)GSGLNLCEPNNK(su)EGYYGYTGAFR_	4	772.587	1.7259	5.9645e-22	111.84	1	0	0	0	0	0	0
1373	LCMGSGLNLCEPNNKEGYYGYTGAFR	26	Succi(K)	_LCMGSGLNLCEPNNK(su)EGYYGYTGAFR_	3	1024.45	0.15862	9.6595e-147	238.17	1	20602	14138	18065	17467	17648	15969
1374	LCMGSGLNLCEPNNKEGYYGYTGAFR	26	Succi(K)	_LCMGSGLNLCEPNNK(su)EGYYGYTGAFR_	4	768.589	0.72625	4.6286e-33	137.86	1	8239.8	4910.8	5671.2	7445.7	8388.5	4119.4
1375	LDEKRKADR	9	2 Succi(K)	_LDEK(su)RK(su)ADR_	3	444.225	-0.37525	0.012467	61.593	1	0	0	0	0	0	0
1376	LDELRDEGK	9	Unmodified	_LDELRDEGK_	3	358.852	0.93326	0.0001137	108.43	2	10225	8374.3	11397	11394	10298	10645
1377	LDELRDEGK	9	Unmodified	_LDELRDEGK_	3	358.852	0.52135	0.00016188	106.62	3	20914	19913	25862	23267	23254	21495
1378	LDELRDEGK	9	Unmodified	_LDELRDEGK_	2	537.775	1.3183	0.0044375	72.2	1	5287.6	2984.4	4384.8	4176.9	4110.6	3573.4
1379	LDELRDEGK	9	Unmodified	_LDELRDEGK_	3	358.852	0.75654	2.4529e-05	113.93	2	11039	10585	11971	10910	11337	10677
1380	LDELRDEGK	9	Unmodified	_LDELRDEGK_	3	358.852	1.7906	0.00092034	89.171	2	11819	10251	12674	12852	12331	11187
1381	LDELRDEGKASSAK	14	Succi(K)	_LDELRDEGK(su)ASSAK_	4	405.453	0.66059	0.00012859	89.507	2	5468.6	4272.1	6073.9	4905	5361.4	5582
1382	LDELRDEGKASSAK	14	Succi(K)	_LDELRDEGK(su)ASSAK_	3	540.269	1.1079	1.1541e-05	102.29	3	7114.7	6246.3	7722.6	7251	7599	7814
1383	LDELRDEGKASSAK	14	Succi(K)	_LDELRDEGK(su)ASSAK_	2	809.9	0.82734	0.00017697	97.235	2	7995.7	5112.3	6782.3	5853.9	6921.1	6022.3
1384	LDELRDEGKASSAK	14	Succi(K)	_LDELRDEGK(su)ASSAK_	3	540.269	1.5233	3.113e-25	156.17	1	5913.3	3450.4	4583.4	5673.1	5356.1	3844
1385	LDELRDEGKASSAK	14	Succi(K)	_LDELRDEGK(su)ASSAK_	3	540.269	1.1605	0.00061993	90.348	1	7234.6	3030.2	5270.5	6756.1	6829	3594.8
1386	LDELRDEGKASSAK	14	Succi(K)	_LDELRDEGK(su)ASSAK_	3	540.269	1.6347	9.1206e-13	139.49	5	10607	8842.8	11779	11457	11841	11322
1387	LDELRDEGKASSAK	14	Succi(K)	_LDELRDEGK(su)ASSAK_	4	405.453	1.5671	7.1192e-10	130.2	3	5616.5	4539.9	6362.2	6099.2	6401.3	6491.1
1388	LDELRDEGKASSAKQR	16	Succi(K)	_LDELRDEGK(su)ASSAKQR_	3	634.989	0.1172	0.019595	53.565	1	9401.8	7259.3	9074.9	8026.1	7918.9	7101.4
1389	LDELRDEGKASSAKQR	16	Succi(K)	_LDELRDEGK(su)ASSAKQR_	4	476.493	0.27477	0.0048048	59.502	1	0	0	0	0	0	0
1390	LDQCQQYVVFERSAK	15	2 Deamidation (NQ)	_LDQ(de)CQ(de)QYVVFERSAK_	4	468.975	1.2122	0.022216	47.774	1	0	0	0	0	0	0
1391	LELEEMDVEAR	11	Oxidation (M)	_LELEEM(ox)DVEAR_	2	675.316	0.68058	0.016461	47.894	1	5260.7	2616.6	3506.7	3506.9	3551.3	2413.5
1392	LGMFNIQHCKK	11	Succi(K)	_LGMFNIQHCK(su)K_	3	492.576	1.5869	0.0015786	68.525	1	0	0	0	0	0	0
1393	LHDRNTYEKYLGEEYVK	17	Succi(K)	_LHDRNTYEK(su)YLGEEYVK_	3	753.031	1.5341	1.409e-49	175.33	3	12603	10377	13406	14309	16177	13813
1394	LHDRNTYEKYLGEEYVK	17	Succi(K)	_LHDRNTYEK(su)YLGEEYVK_	5	452.221	0.62875	2.2281e-12	121.82	2	6931	5798.9	7097	8059.2	8443.1	8648.1
1395	LHDRNTYEKYLGEEYVK	17	Succi(K)	_LHDRNTYEK(su)YLGEEYVK_	2	1129.04	0.78669	5.5137e-150	248.35	1	24870	21333	22871	25690	27624	27444
1396	LHDRNTYEKYLGEEYVK	17	Succi(K)	_LHDRNTYEK(su)YLGEEYVK_	4	565.025	1.5617	1.8338e-05	92.264	2	0	0	0	0	0	0
1397	LHDRNTYEKYLGEEYVK	17	Succi(K)	_LHDRNTYEK(su)YLGEEYVK_	3	753.031	1.0885	3.896e-50	182.76	2	20524	15938	18858	21983	26871	20683
1398	LHDRNTYEKYLGEEYVK	17	Succi(K)	_LHDRNTYEK(su)YLGEEYVK_	4	565.025	0.84886	2.2244e-05	90.385	1	0	0	0	0	0	0
1399	LHDRNTYEKYLGEEYVK	17	Succi(K)	_LHDRNTYEK(su)YLGEEYVK_	3	753.031	0.46462	2.7214e-10	114.9	2	18514	8027.4	11044	26771	30678	16454
1400	LHDRNTYEKYLGEEYVK	17	Succi(K)	_LHDRNTYEK(su)YLGEEYVK_	4	565.025	0.6624	0.00072994	70.783	1	0	0	0	0	0	0
1401	LHDRNTYEKYLGEEYVK	17	Deamidation (NQ),Succi(K)	_LHDRN(de)TYEK(su)YLGEEYVK_	3	753.359	0.57077	1.4071e-31	162.76	1	10526	7699.3	10439	12821	12450	11677
1402	LHDRNTYEKYLGEEYVK	17	Deamidation (NQ),Succi(K)	_LHDRN(de)TYEK(su)YLGEEYVK_	4	565.271	1.4488	0.0018333	66.152	1	0	0	0	0	0	0
1403	LHDRNTYEKYLGEEYVKAVGNLR	23	Succi(K)	_LHDRNTYEK(su)YLGEEYVKAVGNLR_	4	717.614	1.8669	4.7775e-13	100.7	1	9443.3	6392	7846.2	10135	10473	7675.5
1404	LHDRNTYEKYLGEEYVKAVGNLR	23	Succi(K)	_LHDRNTYEK(su)YLGEEYVKAVGNLR_	5	574.292	1.6804	5.4937e-14	107.21	1	0	0	0	0	0	0
1405	LHELQEK	7	Unmodified	_LHELQEK_	3	299.499	0.028885	0.004629	110.31	1	1845.4	1884.3	1897.1	2024.2	2468	3338.4
1406	LHELQEK	7	Unmodified	_LHELQEK_	3	299.499	0.38307	0.028392	98.458	1	1995.9	1958	1608.2	2681.6	3010.9	3008.4
1407	LHVDPENFR	9	Unmodified	_LHVDPENFR_	3	376.193	0.30648	0.0029314	107	3	0	0	0	2018.4	1768.8	2016.7
1408	LHVDPENFR	9	Unmodified	_LHVDPENFR_	2	563.786	1.8578	7.0255e-12	143.03	2	4227.2	2703.8	3344.1	14049	13444	12839
1409	LHVDPENFR	9	Unmodified	_LHVDPENFR_	3	376.193	-0.18294	0.010336	96.624	1	1428.7	778.55	1090.4	4933.2	4610.8	3916.9
1410	LHVDPENFR	9	Unmodified	_LHVDPENFR_	3	376.193	0.49241	0.0078326	99.139	1	0	0	0	0	0	0
1411	LKCASLQK	8	Succi(K)	_LK(su)CASLQK_	3	349.855	2.2854	0.011661	56.81	1	0	0	0	0	0	0
1412	LKCASLQK	8	Succi(K)	_LK(su)CASLQK_	3	349.855	1.7007	0.025036	43.979	1	0	0	0	0	0	0
1413	LKCASLQK	8	Succi(K)	_LK(su)CASLQK_	2	524.279	2.0485	1.485e-06	121.73	11	29612	23585	32670	21329	24257	22601
1414	LKCASLQK	8	Succi(K)	_LK(su)CASLQK_	3	349.855	1.1228	0.00054014	97.431	8	7529.3	6499.4	8962.4	6219.1	6816.8	6436.7
1415	LKCASLQK	8	Succi(K)	_LK(su)CASLQK_	3	349.855	1.3373	0.0012238	81.296	2	0	0	0	0	0	0
1416	LKCASLQK	8	Succi(K)	_LK(su)CASLQK_	2	524.279	1.8334	0.0040281	70.056	1	0	0	0	0	0	0
1417	LKCASLQK	8	Succi(K)	_LK(su)CASLQK_	2	524.279	2.2053	0.02384	51.064	1	0	0	0	0	0	0
1418	LKCASLQK	8	Succi(K)	_LK(su)CASLQK_	2	524.279	2.3863	0.00014006	109.66	7	13613	11636	14914	10550	12077	11611
1419	LKCASLQK	8	Succi(K)	_LK(su)CASLQK_	3	349.855	1.9456	0.0083856	60.91	1	0	0	0	0	0	0
1420	LKCASLQK	8	Succi(K)	_LK(su)CASLQK_	3	349.855		0.00015964	97.431	1	0	0	0	0	0	0
1421	LKCASLQK	8	Succi(K)	_LK(su)CASLQK_	3	349.855	1.02	0.00013596	108.81	8	5630.6	4473.8	6469	4631.7	5251.1	5059.8
1422	LKCASLQK	8	Succi(K)	_LK(su)CASLQK_	2	524.279	1.838	0.00014006	109.66	6	25729	14807	28251	14896	16636	16576
1423	LKCASLQK	8	Succi(K)	_LK(su)CASLQK_	2	524.279	1.5564	0.028012	48.028	1	0	0	0	0	0	0
1424	LKCASLQK	8	Succi(K)	_LK(su)CASLQK_	3	349.855	0.66802	0.0012238	81.296	1	0	0	0	0	0	0
1425	LKCASLQK	8	Succi(K)	_LK(su)CASLQK_	2	524.279	1.9763	0.015205	57.347	7	23569	18274	21959	17901	21651	18602
1426	LKCASLQK	8	Succi(K)	_LK(su)CASLQK_	3	349.855		0.0028077	69.825	1	0	0	0	0	0	0
1427	LKCASLQK	8	Succi(K)	_LK(su)CASLQK_	3	349.855		0.0028077	69.825	1	0	0	0	0	0	0
1428	LKCASLQK	8	Succi(K)	_LK(su)CASLQK_	3	349.855		0.0024231	81.296	1	0	0	0	0	0	0
1429	LKCASLQK	8	Succi(K)	_LK(su)CASLQK_	3	349.855		0.0024231	81.296	1	0	0	0	0	0	0
1430	LKCASLQK	8	Succi(K)	_LK(su)CASLQK_	3	349.855		0.0025446	78.516	1	0	0	0	0	0	0
1431	LKCASLQK	8	Succi(K)	_LK(su)CASLQK_	3	349.855		0.0024231	81.296	1	0	0	0	0	0	0
1432	LKCASLQK	8	Succi(K)	_LK(su)CASLQK_	3	349.855		0.0029678	66.692	1	0	0	0	0	0	0
1433	LKCASLQK	8	Succi(K)	_LK(su)CASLQK_	3	349.855		0.0027488	71.379	1	0	0	0	0	0	0
1434	LKCASLQK	8	Succi(K)	_LK(su)CASLQK_	3	349.855		0.0027488	71.379	1	0	0	0	0	0	0
1435	LKCASLQK	8	Succi(K)	_LK(su)CASLQK_	3	349.855		0.003135	63.419	1	0	0	0	0	0	0
1436	LKCASLQK	8	Succi(K)	_LK(su)CASLQK_	3	349.855		0.0098339	56.81	1	0	0	0	0	0	0
1437	LKCASLQK	8	Succi(K)	_LK(su)CASLQK_	3	349.855		0.0026834	73.665	1	0	0	0	0	0	0
1438	LKCASLQK	8	Succi(K)	_LK(su)CASLQK_	3	349.855		0.0032632	60.91	1	0	0	0	0	0	0
1439	LKCASLQK	8	Succi(K)	_LK(su)CASLQK_	3	349.855		0.0098339	56.81	1	0	0	0	0	0	0
1440	LKCASLQK	8	Succi(K)	_LK(su)CASLQK_	3	349.855	0.48465	0.00098686	85.676	3	5426.4	3059.2	4982.8	4070.1	3813.4	3385.4
1441	LKCASLQK	8	Succi(K)	_LK(su)CASLQK_	2	524.279	1.6228	0.0025905	76.282	2	5342	3547.6	5038.1	5360	5852.8	4018.3
1442	LKCASLQK	8	Succi(K)	_LK(su)CASLQK_	2	524.279	0.51816	1.8546e-05	117.31	2	81117	18896	27656	71208	79276	18998
1443	LKCASLQK	8	Succi(K)	_LK(su)CASLQK_	3	349.855	0.53402	0.00072718	90.601	2	11861	2860.1	4671.5	12379	13331	4021.3
1444	LKCASLQK	8	Deamidation (NQ),Succi(K)	_LK(su)CASLQ(de)K_	2	524.771	2.2311	0.0017466	86.898	1	6532.7	6443.3	7178.3	5543.6	6202.1	5912.6
1445	LKCASLQK	8	Deamidation (NQ),Succi(K)	_LK(su)CASLQ(de)K_	3	350.183	1.4744	0.01125	66.692	1	0	0	0	0	0	0
1446	LKCASLQK	8	Deamidation (NQ),Succi(K)	_LK(su)CASLQ(de)K_	2	524.771	1.7755	0.00099257	98.048	3	9930.2	7886.3	10382	8525.9	9130	9524.5
1447	LKCASLQK	8	Deamidation (NQ),Succi(K)	_LK(su)CASLQ(de)K_	3	350.183	0.67223	0.0038062	78.113	2	4775.7	3883.4	5833.9	4028.7	4936.9	4421.2
1448	LKCASLQK	8	Deamidation (NQ),Succi(K)	_LK(su)CASLQ(de)K_	3	350.183	0.36877	0.01125	66.692	1	0	0	0	0	0	0
1449	LKCASLQK	8	Deamidation (NQ),Succi(K)	_LK(su)CASLQ(de)K_	2	524.771	-0.33954	0.00019434	109.66	2	6292.4	4465	5919.8	5321.5	5828.2	4946.6
1450	LKCASLQK	8	Deamidation (NQ),Succi(K)	_LK(su)CASLQ(de)K_	3	350.183	-0.36869	0.0020192	88.37	2	1469.2	1349.6	2026	1249.6	1682.5	1357.1
1451	LKCASLQKFGER	12	Succi(K)	_LKCASLQK(su)FGER_	3	512.933	0.97248	0.00059944	96.673	1	3323.6	2717.9	3114.8	2363.5	2693.9	2115.3
1452	LKCASLQKFGER	12	Succi(K)	_LKCASLQK(su)FGER_	3	512.933	0.038672	0.00023909	104.95	2	16230	13323	16850	11806	11988	9233.7
1453	LKCASLQKFGER	12	Succi(K)	_LKCASLQK(su)FGER_	2	768.896	0.16436	0.017016	60.968	1	0	0	0	0	0	0
1454	LKCASLQKFGER	12	Succi(K)	_LK(su)CASLQKFGER_	3	512.933	1.4653	0.0002326	105.19	2	4816	4740.2	5833	3029	3238.9	3509.4
1455	LKCASLQKFGER	12	Succi(K)	_LK(su)CASLQKFGER_	2	768.896	1.5726	0.0072523	66.387	1	0	0	0	0	0	0
1456	LKCASLQKFGERAFK	15	Succi(K)	_LKCASLQK(su)FGERAFK_	4	471.502	2.3305	0.0046253	60.489	1	6873.5	5084.8	6622	5755.3	5715.8	4629
1457	LKCDEWSVNSVGK	13	Succi(K)	_LK(su)CDEWSVNSVGK_	3	541.256	1.6436	2.9043e-06	111.38	1	0	0	0	0	0	0
1458	LKCDEWSVNSVGK	13	Succi(K)	_LK(su)CDEWSVNSVGK_	3	541.256	1.3309	1.7761e-12	137.84	5	6608.2	4312.2	6208.5	2503.1	2838.8	2281
1459	LKCDEWSVNSVGK	13	Succi(K)	_LK(su)CDEWSVNSVGK_	2	811.38	1.0509	1.4316e-106	225.85	3	129580	98142	127470	57132	55910	48740
1460	LKCDEWSVNSVGK	13	Succi(K)	_LK(su)CDEWSVNSVGK_	4	406.194	0.88096	0.00039678	72.681	2	7015	5444.6	7446.8	4084.5	4003.8	3663.8
1461	LKCDEWSVNSVGK	13	Succi(K)	_LK(su)CDEWSVNSVGK_	2	811.38	0.55257	4.3583e-72	201.72	1	39611	28841	40379	16132	16698	13750
1462	LKCDEWSVNSVGK	13	Succi(K)	_LK(su)CDEWSVNSVGK_	3	541.256	1.8014	3.9349e-05	97.631	1	0	0	0	0	0	0
1463	LKCDEWSVNSVGK	13	Succi(K)	_LK(su)CDEWSVNSVGK_	3	541.256	1.1205	6.7998e-45	176.25	7	5517.1	5174.6	6443.2	2757	3092.8	2626
1464	LKCDEWSVNSVGK	13	Succi(K)	_LK(su)CDEWSVNSVGK_	2	811.38	0.5285	5.2859e-106	220.21	3	99875	84166	96649	44720	50267	35529
1465	LKCDEWSVNSVGK	13	Succi(K)	_LK(su)CDEWSVNSVGK_	4	406.194	0.64984	1.1341e-05	100.69	3	10313	8450.8	10613	5430	6403.2	4883
1466	LKCDEWSVNSVGK	13	Succi(K)	_LK(su)CDEWSVNSVGK_	2	811.38	1.257	5.2859e-106	220.21	1	70246	59392	71126	28043	33151	26219
1467	LKCDEWSVNSVGK	13	Succi(K)	_LK(su)CDEWSVNSVGK_	3	541.256		6.844e-10	106.54	1	0	0	0	0	0	0
1468	LKCDEWSVNSVGK	13	Succi(K)	_LK(su)CDEWSVNSVGK_	3	541.256		0.020061	41.227	1	0	0	0	0	0	0
1469	LKCDEWSVNSVGK	13	Succi(K)	_LK(su)CDEWSVNSVGK_	3	541.256		0.0091227	47.621	1	0	0	0	0	0	0
1470	LKCDEWSVNSVGK	13	Succi(K)	_LK(su)CDEWSVNSVGK_	3	541.256		0.0091485	47.606	1	0	0	0	0	0	0
1471	LKCDEWSVNSVGK	13	Succi(K)	_LK(su)CDEWSVNSVGK_	3	541.256	0.60958	7.8131e-18	145.81	3	0	0	0	0	0	0
1472	LKCDEWSVNSVGK	13	Succi(K)	_LK(su)CDEWSVNSVGK_	3	541.256	0.41932	6.5453e-15	143.25	2	18606	12123	15394	10925	11528	8523.1
1473	LKCDEWSVNSVGK	13	Succi(K)	_LK(su)CDEWSVNSVGK_	2	811.38	0.27067	2.6895e-34	169.94	1	23480	15652	21427	14142	14474	9301.7
1474	LKCDEWSVNSVGK	13	Deamidation (NQ),Succi(K)	_LK(su)CDEWSVN(de)SVGK_	3	541.584	0.27246	1.5174e-05	106.54	1	0	0	0	0	0	0
1475	LKCDEWSVNSVGK	13	Deamidation (NQ),Succi(K)	_LK(su)CDEWSVN(de)SVGK_	3	541.584	0.7196	4.5521e-05	99.844	1	0	0	0	0	0	0
1476	LKCDEWSVNSVGK	13	Deamidation (NQ),Succi(K)	_LK(su)CDEWSVN(de)SVGK_	3	541.584	1.2326	0.00048993	81.789	1	0	0	0	0	0	0
1477	LKCDEWSVNSVGK	13	Deamidation (NQ),Succi(K)	_LK(su)CDEWSVN(de)SVGK_	2	811.872	0.18859	7.2743e-57	185.67	4	32503	23641	31665	15314	17491	14866
1478	LKCDEWSVNSVGK	13	Deamidation (NQ),Succi(K)	_LK(su)CDEWSVN(de)SVGK_	3	541.584	0.75645	8.3713e-13	142.1	1	5473.8	3546.4	4932.1	2226.9	2871.6	1612.1
1479	LKCDEWSVNSVGK	13	Deamidation (NQ),Succi(K)	_LK(su)CDEWSVN(de)SVGK_	2	811.872	0.36267	2.0903e-71	196.95	1	21248	16169	22081	10857	11448	9215.5
1480	LKCDEWSVNSVGK	13	Deamidation (NQ),Succi(K)	_LK(su)CDEWSVN(de)SVGK_	2	811.872	0.55513	0.00065952	83.692	1	40370	30985	37963	19602	21747	17253
1481	LKCDEWSVNSVGK	13	Deamidation (NQ),Succi(K)	_LK(su)CDEWSVN(de)SVGK_	3	541.584	0.95276	0.0065802	65.043	1	5430.8	3966.9	5334.2	2879.6	3032	1976.2
1482	LKCDEWSVNSVGK	13	Deamidation (NQ),Succi(K)	_LK(su)CDEWSVN(de)SVGK_	3	541.584	1.1248	4.3721e-05	99.941	1	0	0	0	0	0	0
1483	LKCDEWSVNSVGK	13	Deamidation (NQ),Succi(K)	_LK(su)CDEWSVN(de)SVGK_	3	541.584	1.0432	0.00041514	84.173	1	0	0	0	0	0	0
1484	LKCDEWSVNSVGK	13	Unmodified	_LKCDEWSVNSVGK_	3	507.917	0.81673	0.01758	52.599	1	0	0	0	0	0	0
1485	LKCDEWSVNSVGKIECVSAETTEDCIAK	28	Succi(K)	_LK(su)CDEWSVNSVGKIECVSAETTEDCIAK_	4	832.881	-0.12991	3.3324e-265	286.31	2	25030	21932	29938	18050	20171	16115
1486	LKCDEWSVNSVGKIECVSAETTEDCIAK	28	Succi(K)	_LKCDEWSVNSVGK(su)IECVSAETTEDCIAK_	5	666.506	0.75254	8.7627e-71	178.15	1	0	0	0	0	0	0
1487	LKCDEWSVNSVGKIECVSAETTEDCIAK	28	Succi(K)	_LKCDEWSVNSVGK(su)IECVSAETTEDCIAK_	3	1110.17	-0.30236	0	329.88	2	73651	60507	87939	49415	54594	53898
1488	LKCDEWSVNSVGKIECVSAETTEDCIAK	28	Succi(K)	_LK(su)CDEWSVNSVGKIECVSAETTEDCIAK_	4	832.881	1.4547	2.4308e-212	265.7	1	12102	11548	15471	9781.7	10458	10439
1489	LKCDEWSVNSVGKIECVSAETTEDCIAK	28	Succi(K)	_LKCDEWSVNSVGK(su)IECVSAETTEDCIAK_	5	666.506	1.9077	1.419e-16	99.536	1	0	0	0	0	0	0
1490	LKCDEWSVNSVGKIECVSAETTEDCIAK	28	Succi(K)	_LK(su)CDEWSVNSVGKIECVSAETTEDCIAK_	4	832.881	1.0697	6.6827e-238	276.79	2	21748	18509	25985	17026	17890	15160
1491	LKCDEWSVNSVGKIECVSAETTEDCIAK	28	Succi(K)	_LK(su)CDEWSVNSVGKIECVSAETTEDCIAK_	5	666.506	1.6438	1.308e-41	148.15	1	9297.3	7590.3	10309	7143	7620.1	6839.5
1492	LKCDEWSVNSVGKIECVSAETTEDCIAK	28	Succi(K)	_LK(su)CDEWSVNSVGKIECVSAETTEDCIAK_	3	1110.17	0.032163	8.2016e-238	279.93	1	35604	32030	40221	27295	25307	26674
1493	LKCDEWSVNSVGKIECVSAETTEDCIAK	28	Deamidation (NQ),Succi(K)	_LK(su)CDEWSVN(de)SVGKIECVSAETTEDCIAK_	4	833.127	0.64583	0.00010984	56.234	1	15547	13459	18877	12167	16297	11616
1494	LKDDEVAQLK	10	Succi(K)	_LK(su)DDEVAQLK_	2	629.83	2.3726	0.0031015	71.176	1	0	0	0	0	0	0
1495	LKDDEVAQLK	10	Succi(K)	_LK(su)DDEVAQLK_	3	420.222	1.9486	2.3532e-05	117.52	1	0	0	0	0	0	0
1496	LKECCEK	7	Succi(K)	_LK(su)ECCEK_	3	356.156		0.0067703	53.775	1	0	0	0	0	0	0
1497	LKECCEK	7	Succi(K)	_LK(su)ECCEK_	3	356.156	0.90261	0.0017428	81.191	1	0	0	0	0	0	0
1498	LKECCEK	7	Succi(K)	_LK(su)ECCEK_	2	533.731	1.8564	0.014138	58.246	1	0	0	0	0	0	0
1499	LKECCEK	7	Succi(K)	_LK(su)ECCEK_	3	356.156	1.5554	0.00065169	107.01	1	5643	4395.5	5541.6	3427.2	3775.1	3428.4
1500	LKECCEK	7	Succi(K)	_LK(su)ECCEK_	2	533.731	1.4584	0.002414	85.676	3	6768.4	5652.6	6286.7	7478.9	8862.5	7678.9
1501	LKECCEK	7	Succi(K)	_LK(su)ECCEK_	3	356.156	1.5246	0.00065169	107.01	3	2498.8	2076.3	2297.1	2853.7	3494.8	3003.4
1502	LKECCEKPLLEK	12	Succi(K)	_LK(su)ECCEKPLLEK_	2	823.91	0.81587	1.1864e-11	139.66	6	206330	130350	179560	120310	115290	88310
1503	LKECCEKPLLEK	12	Succi(K)	_LK(su)ECCEKPLLEK_	4	412.459	1.6197	1.912e-12	140.82	6	22896	16796	22279	13040	13901	10797
1504	LKECCEKPLLEK	12	Succi(K)	_LKECCEK(su)PLLEK_	3	549.609	1.9263	0.0012487	84.759	2	0	0	0	0	0	0
1505	LKECCEKPLLEK	12	Succi(K)	_LK(su)ECCEKPLLEK_	3	549.609	1.1543	0.0013018	83.692	3	0	0	0	0	0	0
1506	LKECCEKPLLEK	12	Succi(K)	_LK(su)ECCEKPLLEK_	3	549.609	2.6315	0.0008961	91.62	5	21167	14276	18676	15526	15973	11506
1507	LKECCEKPLLEK	12	Succi(K)	_LKECCEK(su)PLLEK_	3	549.609	1.9876	0.0015111	79.652	2	29023	20019	26308	21459	22302	15564
1508	LKECCEKPLLEK	12	Succi(K)	_LKECCEK(su)PLLEK_	3	549.609	1.8554	0.011894	65.219	2	11046	6919.7	9991.4	7184.3	7238.1	5122.6
1509	LKECCEKPLLEK	12	Succi(K)	_LK(su)ECCEKPLLEK_	3	549.609	1.9811	0.0023578	72.891	3	3317.9	2054.5	2969.4	2165.7	2207.7	1608.2
1510	LKECCEKPLLEK	12	Succi(K)	_LKECCEK(su)PLLEK_	3	549.609	2.763	0.0007511	94.09	18	93869	66224	89117	58650	62020	44035
1511	LKECCEKPLLEK	12	Succi(K)	_LKECCEK(su)PLLEK_	4	412.459	2.9975	0.0002373	84.365	2	0	0	0	0	0	0
1512	LKECCEKPLLEK	12	Succi(K)	_LK(su)ECCEKPLLEK_	3	549.609		0.00013645	62.287	1	0	0	0	0	0	0
1513	LKECCEKPLLEK	12	Succi(K)	_LK(su)ECCEKPLLEK_	4	412.459	1.272	3.547e-18	151.99	13	129200	112380	148290	86298	83644	73784
1514	LKECCEKPLLEK	12	Succi(K)	_LKECCEK(su)PLLEK_	2	823.91	0.62192	2.7568e-11	134.88	8	218330	176070	218390	121410	131120	107370
1515	LKECCEKPLLEK	12	Succi(K)	_LKECCEK(su)PLLEK_	4	412.459	0.2301	0.00039203	74.987	1	0	0	0	0	0	0
1516	LKECCEKPLLEK	12	Succi(K)	_LKECCEK(su)PLLEK_	4	412.459	0.85547	0.00039203	74.987	1	0	0	0	0	0	0
1517	LKECCEKPLLEK	12	Succi(K)	_LKECCEK(su)PLLEK_	4	412.459	1.1946	0.00039203	74.987	3	0	0	0	0	0	0
1518	LKECCEKPLLEK	12	Succi(K)	_LKECCEK(su)PLLEK_	4	412.459	1.9548	0.0014669	66.989	2	0	0	0	0	0	0
1519	LKECCEKPLLEK	12	Succi(K)	_LKECCEK(su)PLLEK_	4	412.459	1.7417	0.00039203	74.987	3	0	0	0	0	0	0
1520	LKECCEKPLLEK	12	Succi(K)	_LK(su)ECCEKPLLEK_	4	412.459	1.6007	4.8734e-05	104.17	39	77131	59442	73721	49591	50669	41142
1521	LKECCEKPLLEK	12	Succi(K)	_LKECCEK(su)PLLEK_	2	823.91	0.86565	0.001131	80.96	1	3410.8	2768.8	3755.1	2332.3	2530	1557.8
1522	LKECCEKPLLEK	12	Succi(K)	_LKECCEK(su)PLLEK_	2	823.91	0.8511	0.00038292	98.592	1	3313.9	2483.4	3151.3	2283.9	2069	1619
1523	LKECCEKPLLEK	12	Succi(K)	_LKECCEK(su)PLLEK_	2	823.91	0.082407	0.0038462	68.277	2	55038	47922	53348	31618	38987	27676
1524	LKECCEKPLLEK	12	Succi(K)	_LK(su)ECCEKPLLEK_	2	823.91	0.32456	2.5771e-07	122.33	2	32709	25281	32130	17714	18964	15987
1525	LKECCEKPLLEK	12	Succi(K)	_LKECCEK(su)PLLEK_	2	823.91	0.66462	0.00068888	91.969	1	29659	2543.5	31319	4116.8	4372.8	7067.6
1526	LKECCEKPLLEK	12	Succi(K)	_LK(su)ECCEKPLLEK_	4	412.459	1.2799	0.0057487	58.098	1	0	0	0	0	0	0
1527	LKECCEKPLLEK	12	Succi(K)	_LKECCEK(su)PLLEK_	4	412.459	1.5	0.0002373	84.365	2	9937	5597	7788.5	6889.4	7208.1	4625.5
1528	LKECCEKPLLEK	12	Succi(K)	_LKECCEK(su)PLLEK_	2	823.91	0.67152	1.5049e-08	132.08	2	64007	42637	53559	37938	41725	27007
1529	LKECCEKPLLEK	12	Succi(K)	_LKECCEK(su)PLLEK_	3	549.609	1.2489	0.00023909	104.95	4	31011	19564	28174	17138	20000	12870
1530	LKECCEKPLLEK	12	Succi(K)	_LK(su)ECCEKPLLEK_	4	412.459	1.0067	6.8454e-18	150.26	4	10112	7467	9248.8	6423.3	6909.3	4670.5
1531	LKECCEKPLLEK	12	2 Succi(K)	_LK(su)ECCEK(su)PLLEK_	4	437.463	0.24099	4.3618e-06	116.71	2	6452.5	4458.2	5307.7	2861.4	3711.4	2799
1532	LKECCEKPLLEK	12	2 Succi(K)	_LK(su)ECCEK(su)PLLEK_	3	582.948	1.3059	0.00017302	93.348	2	12263	9463.6	10400	4871.1	6646.9	4571
1533	LKECCEKPLLEK	12	2 Succi(K)	_LK(su)ECCEK(su)PLLEK_	2	873.918	0.65747	5.1438e-44	181.26	1	24934	19492	22277	7746.9	11066	8486.4
1534	LKECCEKPLLEK	12	2 Succi(K)	_LK(su)ECCEK(su)PLLEK_	2	873.918	0.010902	1.9001e-11	140.27	2	82405	91017	112140	29571	32486	44306
1535	LKECCEKPLLEK	12	2 Succi(K)	_LK(su)ECCEK(su)PLLEK_	3	582.948	0.61589	0.00022976	89.26	1	8289	9703.9	11209	2923.9	3115.3	4151.2
1536	LKECCEKPLLEK	12	2 Succi(K)	_LK(su)ECCEK(su)PLLEK_	4	437.463	-0.17449	0.00029263	82.069	1	3271.6	4601.7	4715.9	1831.6	1830.2	1881.6
1537	LKECCEKPLLEK	12	2 Succi(K)	_LK(su)ECCEK(su)PLLEK_	3	582.948	0.94506	0.00013043	96.464	5	26030	12853	24831	13173	14355	10769
1538	LKECCEKPLLEK	12	2 Succi(K)	_LK(su)ECCEK(su)PLLEK_	3	582.948	2.1778	0.00047348	74.987	2	0	0	0	0	0	0
1539	LKECCEKPLLEK	12	2 Succi(K)	_LK(su)ECCEK(su)PLLEK_	3	582.948	0.79955	0.0012402	67.019	1	0	0	0	0	0	0
1540	LKECCEKPLLEK	12	2 Succi(K)	_LK(su)ECCEK(su)PLLEK_	3	582.948	1.2026	7.157e-05	101.53	3	28037	3595.9	7497.8	12791	15871	3247.9
1541	LKECCEKPLLEK	12	2 Succi(K)	_LK(su)ECCEK(su)PLLEK_	2	873.918	0.64002	5.0194e-24	158.89	2	60652	6695.1	15820	23024	33279	5998.5
1542	LKECCEKPLLEK	12	2 Succi(K)	_LK(su)ECCEK(su)PLLEK_	4	437.463	1.244	6.5358e-05	101.53	2	24584	4118.4	8440.5	12234	16337	4049.2
1543	LKECCEKPLLEK	12	2 Succi(K)	_LK(su)ECCEK(su)PLLEK_	3	582.948	1.0417	0.00022732	89.46	4	31510	7005.5	9965.5	16440	17116	4881.9
1544	LKECCEKPLLEK	12	2 Succi(K)	_LK(su)ECCEK(su)PLLEK_	4	437.463	0.99583	0.00029263	82.069	1	4764.1	1171.6	1982.6	2253.4	3039.2	967.56
1545	LKECCEKPLLEK	12	2 Succi(K)	_LK(su)ECCEK(su)PLLEK_	2	873.918	0.48722	0.00011557	114.31	2	18754	5674.5	6825.6	6526.1	9112.7	3282.2
1546	LKECCEKPLLEK	12	2 Succi(K)	_LK(su)ECCEK(su)PLLEK_	3	582.948	1.481	0.0074249	57.106	1	0	0	0	0	0	0
1547	LKECCEKPLLEK	12	2 Succi(K)	_LK(su)ECCEK(su)PLLEK_	3	582.948	0.74286	0.00062169	70.089	1	17560	5260.1	6891.6	10315	13106	4543.6
1548	LKECCEKPLLEK	12	2 Succi(K)	_LK(su)ECCEK(su)PLLEK_	3	582.948	0.71204	0.00032184	81.904	1	10742	3103	4373.6	5171.8	6082	1798
1549	LKECCEKPLLEK	12	2 Succi(K)	_LK(su)ECCEK(su)PLLEK_	2	873.918	0.11387	6.9942e-05	107.46	1	54790	12879	19487	23569	31571	8907.3
1550	LKECCEKPLLEK	12	2 Succi(K)	_LK(su)ECCEK(su)PLLEK_	3	582.948	0.80234	0.018773	50.897	1	0	0	0	0	0	0
1551	LKECCEKPLLEK	12	2 Succi(K)	_LK(su)ECCEK(su)PLLEK_	4	437.463	-0.48106	7.6362e-12	133.32	2	7278.4	5326.4	6025.2	2323.2	3387.8	2109
1552	LKECCEKPLLEK	12	2 Succi(K)	_LK(su)ECCEK(su)PLLEK_	2	873.918	-0.57239	1.6848e-16	147.1	2	60443	64973	68593	19363	23156	28887
1553	LKECCEKPLLEK	12	2 Succi(K)	_LK(su)ECCEK(su)PLLEK_	2	873.918	0.24161	6.1352e-08	130.72	4	78026	116430	124010	23402	25990	48713
1554	LKECCEKPLLEK	12	2 Succi(K)	_LK(su)ECCEK(su)PLLEK_	3	582.948	1.2414	7.157e-05	101.53	3	0	0	0	0	0	0
1555	LKECCEKPLLEK	12	2 Succi(K)	_LK(su)ECCEK(su)PLLEK_	3	582.948	1.9933	9.9861e-05	98.337	2	17170	13603	16770	9830.1	10580	8416.7
1556	LKECCEKPLLEK	12	2 Succi(K)	_LK(su)ECCEK(su)PLLEK_	3	582.948	1.1177	0.02447	47.774	1	0	0	0	0	0	0
1557	LKECCEKPLLEK	12	2 Succi(K)	_LK(su)ECCEK(su)PLLEK_	3	582.948	1.2144	0.02447	47.774	1	0	0	0	0	0	0
1558	LKECCEKPLLEK	12	2 Succi(K)	_LK(su)ECCEK(su)PLLEK_	3	582.948	1.3903	0.00060042	70.889	3	26063	23527	28353	13958	14512	13881
1559	LKECCEKPLLEK	12	2 Succi(K)	_LK(su)ECCEK(su)PLLEK_	3	582.948	1.7791	0.00032044	82.069	20	26004	23875	28182	9970.3	11490	12285
1560	LKECCEKPLLEK	12	2 Succi(K)	_LK(su)ECCEK(su)PLLEK_	2	873.918	1.4214	0.0082898	70.197	3	17128	17947	20577	6562.7	7892.2	8364.4
1561	LKECCEKPLLEK	12	2 Succi(K)	_LK(su)ECCEK(su)PLLEK_	3	582.948		0.0030597	51.092	1	0	0	0	0	0	0
1562	LKECCEKPLLEK	12	Unmodified	_LKECCEKPLLEK_	3	516.27		0.0026451	52.576	1	0	0	0	0	0	0
1563	LKECCEKPLLEK	12	Unmodified	_LKECCEKPLLEK_	3	516.27		0.013405	43.761	1	0	0	0	0	0	0
1564	LKEDAVSAAFK	11	Succi(K)	_LK(su)EDAVSAAFK_	3	426.891	1.7761	0.00089362	89.301	2	3762.4	2408.7	3515.3	3862.8	3844.6	3296.2
1565	LKEDAVSAAFK	11	Succi(K)	_LK(su)EDAVSAAFK_	2	639.832	1.8642	0.0012436	88.282	1	6548.5	3988.8	5527.4	5789.8	5928.7	5256.9
1566	LKEELGK	7	Succi(K)	_LK(su)EELGK_	2	458.753	1.9832	0.0029739	74.464	2	0	0	0	0	0	0
1567	LKEELGK	7	Succi(K)	_LK(su)EELGK_	3	306.171	1.1979	0.0057778	64.567	1	2226.1	1789.3	2607.1	3026.3	3745.4	3488.9
1568	LKEELGK	7	Succi(K)	_LK(su)EELGK_	2	458.753	2.1039	0.0032274	72.23	2	4442.2	3244.8	4646.6	6256.2	6588.5	6242.9
1569	LKEELGK	7	Succi(K)	_LK(su)EELGK_	3	306.171	0.46073	0.015811	54.157	1	1788.7	1501.7	1595.6	2496.2	2259	2360.7
1570	LKEFGNTLEDK	11	Succi(K)	_LK(su)EFGNTLEDK_	2	697.346		2.9009e-17	131.35	1	0	0	0	0	0	0
1571	LKEFGNTLEDK	11	Succi(K)	_LK(su)EFGNTLEDK_	2	697.346	1.5201	0.027766	47.506	1	0	0	0	0	0	0
1572	LKEFGNTLEDK	11	Succi(K)	_LK(su)EFGNTLEDK_	3	465.233	1.1531	0.0036861	64.121	1	0	0	0	0	0	0
1573	LKGPLLNK	8	Succi(K)	_LK(su)GPLLNK_	2	491.8	1.6258	0.0016004	82.279	2	0	0	0	0	0	0
1574	LKGPLLNK	8	Succi(K)	_LK(su)GPLLNK_	3	328.203	1.1204	0.0010506	84.498	1	0	0	0	0	0	0
1575	LKGPLLNK	8	Succi(K)	_LK(su)GPLLNK_	2	491.8	-0.14201	0.0017366	80.438	1	0	0	0	0	0	0
1576	LKNSLFEYQK	10	Succi(K)	_LK(su)NSLFEYQK_	3	457.238	2.3214	1.4611e-05	119.27	1	0	0	0	0	0	0
1577	LKNSLFEYQK	10	Succi(K)	_LK(su)NSLFEYQK_	3	457.238	0.81571	1.0606e-05	120.06	2	6820.8	6320.4	6913.9	10961	12940	11428
1578	LKNSLFEYQK	10	Succi(K)	_LK(su)NSLFEYQK_	2	685.354	0.97352	1.0266e-07	129.34	2	18921	13533	19572	55433	68290	64283
1579	LKPVDGHCALESK	13	Succi(K)	_LK(su)PVDGHCALESK_	3	518.592	1.8444	7.3677e-18	146.27	2	27648	22474	28178	27250	31298	27660
1580	LKPVDGHCALESK	13	Succi(K)	_LK(su)PVDGHCALESK_	3	518.592	1.9966	1.1045e-05	101.53	1	0	0	0	0	0	0
1581	LLVEHIWK	8	Unmodified	_LLVEHIWK_	3	346.543	1.7294	0.023269	81.296	1	7628.3	7748.8	8576.4	3445.8	2831.7	3160.7
1582	LLVVYPWTQR	10	Unmodified	_LLVVYPWTQR_	3	425.58	0.39664	0.0014143	110.88	1	1327.2	644.61	785.2	2527.2	2493	2073.1
1583	LLVVYPWTQR	10	Unmodified	_LLVVYPWTQR_	2	637.866	1.3226	6.8774e-16	150.61	2	1441.3	1158.7	1809.5	20427	20550	21730
1584	LLVVYPWTQR	10	Deamidation (NQ)	_LLVVYPWTQ(de)R_	2	638.358	1.2996	0.00041246	115.78	1	635.81	198.51	312.58	8337	7693.2	8010.9
1585	LMHSQGSFNDTHTPESNGNK	20	Oxidation (M),2 Deamidation (NQ)	_LM(ox)HSQGSFN(de)DTHTPESN(de)GNK_	4	555.488	1.5342	0.010178	41.513	1	12968	11788	15062	13088	16511	13214
1586	LMYFALQK	8	Oxidation (M)	_LM(ox)YFALQK_	2	515.276	2.0188	0.015376	50.127	1	0	0	0	0	0	0
1587	LNIANMKK	8	Oxidation (M),Deamidation (NQ),Succi(K)	_LN(de)IANM(ox)K(su)K_	2	524.771	1.5844	0.018664	45.081	1	0	0	0	0	0	0
1588	LNLVTKTK	8	Deamidation (NQ),Succi(K)	_LN(de)LVTK(su)TK_	2	509.295	2.128	0.0031033	86.898	1	0	0	0	0	0	0
1589	LPATEKPVLLSK	12	Succi(K)	_LPATEK(su)PVLLSK_	3	465.941	1.7109	8.6123e-06	115.57	1	12559	7972.7	8313.2	6418.4	7932.6	5298
1590	LPECEAVCGKPK	12	Succi(K)	_LPECEAVCGK(su)PK_	3	496.567	1.1999	0.00032677	81.92	1	21506	17538	20023	15201	14782	11749
1592	LSDGVFKPDTFHGLK	15	Succi(K)	_LSDGVFK(su)PDTFHGLK_	3	587.633	1.2914	0.014165	55.011	1	0	0	0	0	0	0
1593	LSDGVFKPDTFHGLK	15	Succi(K)	_LSDGVFK(su)PDTFHGLK_	3	587.633	1.3137	0.022675	50.827	1	0	0	0	0	0	0
1594	LSINTHPSQKPLSITVR	17	Deamidation (NQ),Succi(K)	_LSIN(de)THPSQK(su)PLSITVR_	3	664.697	1.6581	0.024509	55.529	1	0	0	0	0	0	0
1595	LSINTHPSQKPLSITVR	17	Succi(K)	_LSINTHPSQK(su)PLSITVR_	3	664.369	0.61968	9.1839e-11	111.77	2	0	0	0	0	0	0
1596	LSINTHPSQKPLSITVR	17	Succi(K)	_LSINTHPSQK(su)PLSITVR_	3	664.369	1.8969	0.020111	50.957	1	0	0	0	0	0	0
1597	LSLKPTLTEESVK	13	Succi(K)	_LSLK(su)PTLTEESVK_	3	515.619	1.407	2.8592e-45	181.67	2	13971	9572.8	11439	9267.1	10044	8606.7
1598	LSLKPTLTEESVK	13	Succi(K)	_LSLK(su)PTLTEESVK_	2	772.925	0.81308	1.0735e-05	105.39	1	26318	20184	23219	16980	17517	14034
1599	LSQRFPKAEFAEVSK	15	Succi(K)	_LSQRFPK(su)AEFAEVSK_	3	612.988	0.77456	7.2642e-05	99.392	2	0	0	0	0	0	0
1600	LSQRFPKAEFAEVSK	15	Succi(K)	_LSQRFPK(su)AEFAEVSK_	4	459.993	0.70402	0.027293	42.314	1	0	0	0	0	0	0
1601	LSTASEETVQNRVSLEK	17	Deamidation (NQ)	_LSTASEETVQ(de)NRVSLEK_	2	946.484	0.49815	0.0013914	70.197	1	47906	36784	41161	21444	24116	18867
1602	LTQVEHR	7	Unmodified	_LTQVEHR_	3	294.831	-1.6394	0.00084826	117.1	1	0	0	0	0	0	0
1603	LTVDKSR	7	Succi(K)	_LTVDK(su)SR_	2	459.748	1.2392	0.022356	53.753	1	0	0	0	0	0	0
1604	LVAASQAALGL	11	Unmodified	_LVAASQAALGL_	2	507.303	1.3812	0.022236	98.048	1	0	0	0	0	0	0
1605	LVNEVTEFAK	10	Unmodified	_LVNEVTEFAK_	2	575.311	2.2106	1.1503e-09	133.05	2	36782	28302	40976	36228	33764	29714
1606	LVNEVTEFAK	10	Unmodified	_LVNEVTEFAK_	3	383.877	1.7587	0.011306	97.734	2	2027.8	1692.7	2382	2139	2103.8	1990
1607	LVNEVTEFAK	10	Unmodified	_LVNEVTEFAK_	2	575.311	0.97339	0.0023857	111.94	1	0	0	0	0	0	0
1608	LVNEVTEFAK	10	Unmodified	_LVNEVTEFAK_	2	575.311	2.6442	3.9615e-06	128.85	1	0	0	0	0	0	0
1609	LVNEVTEFAK	10	Unmodified	_LVNEVTEFAK_	3	383.877	1.8603	0.016855	93.096	1	2430.7	1823.8	2608.3	2846.5	2397.7	2507.5
1610	LVQAEYWHDPIKEDVYR	17	Succi(K)	_LVQAEYWHDPIK(su)EDVYR_	3	754.367	2.5369	2.7968e-05	90.379	1	0	0	0	0	0	0
1611	LVQAFQYTDEHGEVCPAGWKPGSDTIKPNVDDSK	34	Succi(K)	_LVQAFQYTDEHGEVCPAGWKPGSDTIK(su)PNVDDSK_	5	778.566	1.055	6.2184e-35	129.59	1	4180.7	2865.7	4131	21612	23867	21581
1612	LVQQEMMFQR	10	2 Deamidation (NQ)	_LVQ(de)Q(de)EMMFQR_	2	656.307	1.3308	0.024761	43.308	2	31665	19407	25106	27551	29921	28693
1613	LVRPEVDVMCTAFHDNEETFLK	22	Oxidation (M)	_LVRPEVDVM(ox)CTAFHDNEETFLK_	4	667.32	1.1794	2.2167e-31	146.25	1	13631	11082	13407	12507	13343	10897
1614	LVRPEVDVMCTAFHDNEETFLK	22	Oxidation (M)	_LVRPEVDVM(ox)CTAFHDNEETFLK_	4	667.32	0.07906	5.3068e-38	158.37	3	60305	59227	63683	55482	59428	53149
1615	LVRPEVDVMCTAFHDNEETFLK	22	Oxidation (M)	_LVRPEVDVM(ox)CTAFHDNEETFLK_	4	667.32	1.7174	1.2377e-68	188.44	1	0	0	0	0	0	0
1616	LVRPEVDVMCTAFHDNEETFLK	22	Unmodified	_LVRPEVDVMCTAFHDNEETFLK_	4	663.321	0.36797	4.2156e-58	185.41	1	0	0	0	0	0	0
1617	LVRPEVDVMCTAFHDNEETFLK	22	Unmodified	_LVRPEVDVMCTAFHDNEETFLK_	4	663.321	1.1912	8.5302e-57	181.61	1	5649.7	3957.9	6010.2	4873	5046.8	4238.6
1618	LVRPEVDVMCTAFHDNEETFLK	22	Unmodified	_LVRPEVDVMCTAFHDNEETFLK_	4	663.321	1.527	2.2753e-154	238.63	1	3547.9	3975.2	4096.4	3771	4017.6	3286
1619	LVRPEVDVMCTAFHDNEETFLK	22	Unmodified	_LVRPEVDVMCTAFHDNEETFLK_	3	884.093	1.2814	6.2649e-116	227.2	1	17483	16227	17356	16430	16181	15057
1620	LVRPEVDVMCTAFHDNEETFLKK	23	Succi(K)	_LVRPEVDVMCTAFHDNEETFLK(su)K_	5	576.481	1.4228	1.2143e-13	102.45	1	3694.2	2361.7	3107.8	3774.1	4150.8	2906.3
1621	LVRPEVDVMCTAFHDNEETFLKK	23	Succi(K)	_LVRPEVDVMCTAFHDNEETFLK(su)K_	4	720.349	1.3808	2.4187e-09	86.557	1	0	0	0	0	0	0
1622	LVRPEVDVMCTAFHDNEETFLKK	23	Succi(K)	_LVRPEVDVMCTAFHDNEETFLK(su)K_	4	720.349	1.7008	5.0262e-64	185.45	3	12380	7170.1	10374	9786.1	11155	7080.2
1623	LVRPEVDVMCTAFHDNEETFLKK	23	Succi(K)	_LVRPEVDVMCTAFHDNEETFLK(su)K_	3	960.13	0.95133	3.5607e-102	210.32	1	13368	8517.3	11332	11947	11712	9503.4
1624	LVRPEVDVMCTAFHDNEETFLKK	23	Succi(K)	_LVRPEVDVMCTAFHDNEETFLK(su)K_	5	576.481	2.1676	2.1191e-07	71.651	1	0	0	0	0	0	0
1625	LVRPEVDVMCTAFHDNEETFLKK	23	Succi(K)	_LVRPEVDVMCTAFHDNEETFLK(su)K_	3	960.13	-0.59891	8.4102e-206	269.25	3	24161	16719	22580	21585	23690	19458
1626	LVRPEVDVMCTAFHDNEETFLKK	23	Succi(K)	_LVRPEVDVMCTAFHDNEETFLK(su)K_	5	576.481	1.4474	5.41e-09	82.635	1	0	0	0	0	0	0
1627	LVRPEVDVMCTAFHDNEETFLKK	23	Succi(K)	_LVRPEVDVMCTAFHDNEETFLK(su)K_	4	720.349	2.1982	2.3029e-103	214.92	18	19564	13862	19017	18652	20393	14875
1628	LVRPEVDVMCTAFHDNEETFLKK	23	Succi(K)	_LVRPEVDVMCTAFHDNEETFLK(su)K_	5	576.481	1.6164	1.9839e-15	111.38	2	0	0	0	0	0	0
1629	LVRPEVDVMCTAFHDNEETFLKK	23	Succi(K)	_LVRPEVDVMCTAFHDNEETFLK(su)K_	3	960.13	1.4224	9.3282e-160	248.7	6	17765	13809	16677	16386	17235	13986
1630	LVRPEVDVMCTAFHDNEETFLKK	23	Succi(K)	_LVRPEVDVMCTAFHDNEETFLK(su)K_	5	576.481	2.2396	5.4883e-17	117.38	16	6942.6	5027.3	6395.2	7065.1	7379	5969.5
1631	LVRPEVDVMCTAFHDNEETFLKK	23	Succi(K)	_LVRPEVDVMCTAFHDNEETFLK(su)K_	4	720.349	1.7535	2.3837e-104	217.11	5	50597	34212	43200	47181	51673	37629
1632	LVRPEVDVMCTAFHDNEETFLKK	23	Succi(K)	_LVRPEVDVMCTAFHDNEETFLK(su)K_	5	576.481	1.872	3.4351e-14	108.96	2	5891.1	3953.4	5033.3	5684.4	5911.8	4254
1633	LVRPEVDVMCTAFHDNEETFLKK	23	Succi(K)	_LVRPEVDVMCTAFHDNEETFLK(su)K_	3	960.13	1.0334	9.1779e-181	249.35	2	34336	26335	30790	34329	34987	27133
1634	LVRPEVDVMCTAFHDNEETFLKK	23	Succi(K)	_LVRPEVDVMCTAFHDNEETFLK(su)K_	4	720.349	1.5645	2.3837e-104	217.11	20	19631	12971	18479	17450	20291	14176
1635	LVRPEVDVMCTAFHDNEETFLKK	23	Succi(K)	_LVRPEVDVMCTAFHDNEETFLK(su)K_	4	720.349	1.068	1.2993e-87	198.84	3	16497	10513	12201	14282	15058	11525
1636	LVRPEVDVMCTAFHDNEETFLKK	23	Succi(K)	_LVRPEVDVMCTAFHDNEETFLK(su)K_	5	576.481	1.4035	1.089e-11	94.384	2	2199.4	1549.9	2423.8	2163.7	2755.9	2101
1637	LVRPEVDVMCTAFHDNEETFLKK	23	Succi(K)	_LVRPEVDVMCTAFHDNEETFLK(su)K_	3	960.13	0.7406	1.6191e-102	214.16	1	17823	13420	17229	18726	19533	15091
1638	LVRPEVDVMCTAFHDNEETFLKK	23	Succi(K)	_LVRPEVDVMCTAFHDNEETFLK(su)K_	4	720.349	1.0638	5.174e-12	97.542	1	6241.1	3301.4	5060.8	5833.2	6490.2	4059.6
1639	LVRPEVDVMCTAFHDNEETFLKK	23	Succi(K)	_LVRPEVDVMCTAFHDNEETFLK(su)K_	4	720.349	0.41498	5.2719e-22	128.88	5	1796	1165.1	1817.3	1660.2	1589.3	1852.1
1640	LVRPEVDVMCTAFHDNEETFLKK	23	Succi(K)	_LVRPEVDVMCTAFHDNEETFLK(su)K_	4	720.349	1.5299	3.7439e-53	173.89	1	17097	10302	13025	16280	16160	10411
1641	LVRPEVDVMCTAFHDNEETFLKK	23	Succi(K)	_LVRPEVDVMCTAFHDNEETFLK(su)K_	5	576.481	1.6123	7.075e-12	96.708	1	8815	6869.8	8472	8205.2	8813.4	8473.2
1642	LVRPEVDVMCTAFHDNEETFLKK	23	Succi(K)	_LVRPEVDVMCTAFHDNEETFLK(su)K_	4	720.349	1.7453	3.6582e-09	84.602	1	466.2	632.78	775.42	777.32	1043.4	1027.8
1643	LVRPEVDVMCTAFHDNEETFLKK	23	Succi(K)	_LVRPEVDVMCTAFHDNEETFLK(su)K_	5	576.481	1.3196	1.089e-11	94.384	2	4459.7	1800.3	2514.5	4355	4919.3	1622.7
1644	LVRPEVDVMCTAFHDNEETFLKK	23	Succi(K)	_LVRPEVDVMCTAFHDNEETFLK(su)K_	3	960.13	0.92898	6.6357e-159	246.17	2	46607	23813	33691	39898	44691	23244
1645	LVRPEVDVMCTAFHDNEETFLKK	23	Succi(K)	_LVRPEVDVMCTAFHDNEETFLK(su)K_	4	720.349	1.4251	9.0529e-46	164.27	2	3056.4	1297	2320.1	2950.7	3190.7	1113.7
1646	LVRPEVDVMCTAFHDNEETFLKK	23	Succi(K)	_LVRPEVDVMCTAFHDNEETFLK(su)K_	4	720.349	1.6787	1.0673e-16	111.97	6	3514.5	1852.4	2488.3	2949.1	2994.3	2030.4
1647	LVRPEVDVMCTAFHDNEETFLKK	23	Oxidation (M),Succi(K)	_LVRPEVDVM(ox)CTAFHDNEETFLK(su)K_	5	579.68	0.81199	1.2148e-21	124.08	3	2431.9	1325.2	1791.9	2222.2	2121.5	1578.1
1648	LVRPEVDVMCTAFHDNEETFLKK	23	Oxidation (M),Succi(K)	_LVRPEVDVM(ox)CTAFHDNEETFLK(su)K_	3	965.461	0.02558	2.4407e-139	236.64	3	29463	23684	29203	26971	29776	25349
1649	LVRPEVDVMCTAFHDNEETFLKK	23	Oxidation (M),Succi(K)	_LVRPEVDVM(ox)CTAFHDNEETFLK(su)K_	4	724.348	0.84345	3.5286e-121	227.6	4	3973.4	2811.8	3738.9	3441.6	4477.3	2994.5
1650	LVRPEVDVMCTAFHDNEETFLKK	23	Oxidation (M),Succi(K)	_LVRPEVDVM(ox)CTAFHDNEETFLK(su)K_	5	579.68	1.1057	0.00096607	53.998	2	59701	39575	51985	58676	60737	45303
1651	LVRPEVDVMCTAFHDNEETFLKK	23	Oxidation (M),Succi(K)	_LVRPEVDVM(ox)CTAFHDNEETFLK(su)K_	4	724.348	1.0709	1.4993e-36	145.61	3	571350	378190	507950	499880	522360	424090
1652	LVRPEVDVMCTAFHDNEETFLKK	23	Oxidation (M),Succi(K)	_LVRPEVDVM(ox)CTAFHDNEETFLK(su)K_	3	965.461	0.17281	1.3301e-11	92.39	1	25553	16602	21316	23539	24487	16003
1653	LVRPEVDVMCTAFHDNEETFLKK	23	Oxidation (M),Succi(K)	_LVRPEVDVM(ox)CTAFHDNEETFLK(su)K_	3	965.461	-0.56474	3.0098e-231	271.66	1	100230	63549	74440	80324	84669	57768
1654	LVRPEVDVMCTAFHDNEETFLKK	23	Oxidation (M),Succi(K)	_LVRPEVDVM(ox)CTAFHDNEETFLK(su)K_	5	579.68	1.3032	8.7162e-22	126.51	3	2804	2175.9	3091.9	2669.4	3146.8	2149.5
1655	LVRPEVDVMCTAFHDNEETFLKK	23	Oxidation (M),Succi(K)	_LVRPEVDVM(ox)CTAFHDNEETFLK(su)K_	4	724.348	1.1433	4.2329e-63	184.57	3	9214.6	6137.3	9862	8639.9	9369	7314.7
1656	LVRPEVDVMCTAFHDNEETFLKK	23	Oxidation (M),Succi(K)	_LVRPEVDVM(ox)CTAFHDNEETFLK(su)K_	3	965.461	0.42296	1.3638e-87	198.73	2	24905	15778	19561	23175	22220	18243
1657	LVRPEVDVMCTAFHDNEETFLKK	23	Oxidation (M),Succi(K)	_LVRPEVDVM(ox)CTAFHDNEETFLK(su)K_	4	724.348	1.4427	6.3481e-37	150.36	2	10570	6046	8110.7	8163.4	8052.2	6313.5
1658	LVRPEVDVMCTAFHDNEETFLKK	23	Oxidation (M),Succi(K)	_LVRPEVDVM(ox)CTAFHDNEETFLK(su)K_	4	724.348	1.7407	1.0992e-28	140.73	2	15744	9275.6	11872	13073	13389	9520.2
1659	LVRPEVDVMCTAFHDNEETFLKK	23	Oxidation (M),Succi(K)	_LVRPEVDVM(ox)CTAFHDNEETFLK(su)K_	5	579.68	1.9009	0.00063844	55.705	1	0	0	0	0	0	0
1660	LVRPEVDVMCTAFHDNEETFLKK	23	Oxidation (M),Succi(K)	_LVRPEVDVM(ox)CTAFHDNEETFLK(su)K_	4	724.348	1.5218	2.0538e-07	72.99	1	0	0	0	0	0	0
1661	LVRPEVDVMCTAFHDNEETFLKK	23	Oxidation (M),Succi(K)	_LVRPEVDVM(ox)CTAFHDNEETFLK(su)K_	4	724.348	0.71406	1.1744e-87	201.13	4	43146	30150	38841	44314	48719	34105
1662	LVRPEVDVMCTAFHDNEETFLKK	23	Oxidation (M),Succi(K)	_LVRPEVDVM(ox)CTAFHDNEETFLK(su)K_	5	579.68	1.0978	1.152e-28	139.95	2	18190	14792	19133	21489	23711	15975
1663	LVRPEVDVMCTAFHDNEETFLKK	23	Oxidation (M),Succi(K)	_LVRPEVDVM(ox)CTAFHDNEETFLK(su)K_	3	965.461	0.3589	1.2019e-138	229.25	3	167470	120880	152000	172700	186890	135080
1664	LVRPEVDVMCTAFHDNEETFLKK	23	Oxidation (M),Succi(K)	_LVRPEVDVM(ox)CTAFHDNEETFLK(su)K_	4	724.348	0.7884	5.684e-74	188.73	5	74887	49035	63436	71625	73200	54063
1665	LVRPEVDVMCTAFHDNEETFLKK	23	Oxidation (M),Succi(K)	_LVRPEVDVM(ox)CTAFHDNEETFLK(su)K_	4	724.348	0.57836	3.9599e-14	108.96	13	5029.4	3679.1	4936.8	4561.2	5104.1	3678
1666	LVRPEVDVMCTAFHDNEETFLKK	23	Oxidation (M),Succi(K)	_LVRPEVDVM(ox)CTAFHDNEETFLK(su)K_	5	579.68	0.60257	6.3051e-14	106.42	3	24730	13816	19947	22350	26517	16345
1667	LVRPEVDVMCTAFHDNEETFLKK	23	Oxidation (M),Succi(K)	_LVRPEVDVM(ox)CTAFHDNEETFLK(su)K_	4	724.348	0.66176	9.054e-88	202.43	3	12822	6479.5	9868.7	9474.4	10759	7683.9
1668	LVRPEVDVMCTAFHDNEETFLKK	23	Oxidation (M),Succi(K)	_LVRPEVDVM(ox)CTAFHDNEETFLK(su)K_	3	965.461	0.19344	7.4549e-89	206.33	1	18353	9326.3	15678	20593	23228	12618
1669	LVRPEVDVMCTAFHDNEETFLKK	23	Oxidation (M),Deamidation (NQ),Succi(K)	_LVRPEVDVM(ox)CTAFHDN(de)EETFLK(su)K_	4	724.594	2.0188	5.619e-44	154.13	4	7103.3	4254	5958.6	7034.2	7038.9	4969.8
1670	LVRPEVDVMCTAFHDNEETFLKK	23	Oxidation (M),Deamidation (NQ),Succi(K)	_LVRPEVDVM(ox)CTAFHDN(de)EETFLK(su)K_	5	579.877	1.9834	3.679e-13	100.76	1	10947	7671.9	9574.7	11073	11580	8693.6
1671	LVRPEVDVMCTAFHDNEETFLKK	23	Oxidation (M),Deamidation (NQ),Succi(K)	_LVRPEVDVM(ox)CTAFHDN(de)EETFLK(su)K_	3	965.789	1.2175	4.0818e-14	108.08	1	22661	14793	19127	24013	25318	19223
1672	LVRPEVDVMCTAFHDNEETFLKK	23	Oxidation (M),Deamidation (NQ),Succi(K)	_LVRPEVDVM(ox)CTAFHDN(de)EETFLK(su)K_	4	724.594	2.3539	2.083e-05	66.467	2	0	0	0	0	0	0
1673	LVRPEVDVMCTAFHDNEETFLKK	23	Oxidation (M),Deamidation (NQ),Succi(K)	_LVRPEVDVM(ox)CTAFHDN(de)EETFLK(su)K_	4	724.594	1.6162	3.7116e-44	157.63	3	7710.5	4949.1	6509.5	6310.8	7159.3	5155.7
1674	LVRPEVDVMCTAFHDNEETFLKK	23	Oxidation (M),Deamidation (NQ),Succi(K)	_LVRPEVDVM(ox)CTAFHDN(de)EETFLK(su)K_	5	579.877	1.5931	3.7249e-08	78.354	2	4124	2732.3	3987.2	4278.4	4435.7	2658.2
1675	LVRPEVDVMCTAFHDNEETFLKK	23	Unmodified	_LVRPEVDVMCTAFHDNEETFLKK_	5	556.478	2.2045	1.01e-88	206.33	1	8817	7206.4	10577	12087	10423	10457
1676	LVRPEVDVMCTAFHDNEETFLKK	23	Unmodified	_LVRPEVDVMCTAFHDNEETFLKK_	4	695.345	2.701	1.884e-62	179.79	1	8895.9	8216	10178	11661	12054	11183
1677	LVRPEVDVMCTAFHDNEETFLKK	23	Deamidation (NQ),Succi(K)	_LVRPEVDVMCTAFHDN(de)EETFLK(su)K_	3	960.458	0.44179	8.5444e-159	238.63	1	0	0	0	0	0	0
1678	LVRPEVDVMCTAFHDNEETFLKK	23	Deamidation (NQ),Succi(K)	_LVRPEVDVMCTAFHDN(de)EETFLK(su)K_	4	720.595	0.70222	9.5139e-17	113.36	2	2395.3	1408.2	1968.3	2439.1	2293	1845.3
1679	LVRPEVDVMCTAFHDNEETFLKK	23	Deamidation (NQ),Succi(K)	_LVRPEVDVMCTAFHDN(de)EETFLK(su)K_	5	576.678	0.59222	1.3153e-11	92.01	2	7197.8	4949.4	5799.8	6990.6	6882.2	5200.8
1680	LVRPEVDVMCTAFHDNEETFLKK	23	Deamidation (NQ),Succi(K)	_LVRPEVDVMCTAFHDN(de)EETFLK(su)K_	3	960.458	0.21645	1.2416e-181	255.83	2	175960	123370	155620	186080	198810	149130
1681	LVRPEVDVMCTAFHDNEETFLKK	23	Oxidation (M)	_LVRPEVDVM(ox)CTAFHDNEETFLKK_	5	559.677	0.51232	9.834e-14	103.71	1	0	0	0	0	0	0
1682	LVRPEVDVMCTAFHDNEETFLKK	23	Oxidation (M)	_LVRPEVDVM(ox)CTAFHDNEETFLKK_	4	699.344	0.40376	3.2813e-05	64.845	1	5678.2	3644.6	4404.4	5102	5073.7	4944.4
1683	LVRPEVDVMCTAFHDNEETFLKK	23	Oxidation (M)	_LVRPEVDVM(ox)CTAFHDNEETFLKK_	5	559.677	1.8559	0.00026161	57.694	1	0	0	0	0	0	0
1684	LVTDLTKVHTECCHGDLLECADDRADLAK	29	Succi(K)	_LVTDLTK(su)VHTECCHGDLLECADDRADLAK_	5	691.923	1.2116	0	307.85	3	2245.3	2309.6	2802.5	2233.5	1751.5	1860.2
1685	LVTDLTKVHTECCHGDLLECADDRADLAK	29	Succi(K)	_LVTDLTK(su)VHTECCHGDLLECADDRADLAK_	4	864.652	0.36816	0	325.19	2	26906	17989	24937	19520	18627	15068
1686	LVTDLTKVHTECCHGDLLECADDRADLAK	29	Succi(K)	_LVTDLTK(su)VHTECCHGDLLECADDRADLAK_	5	691.923	1.4045	1.0744e-61	171.93	1	0	0	0	0	0	0
1687	LYDYCDVPQCAAPSFDCGKPQVEPK	25	Succi(K)	_LYDYCDVPQCAAPSFDCGK(su)PQVEPK_	4	761.833	0.98835	9.0593e-05	58.272	1	12201	7094.1	7658.9	11368	11547	7127.9
1688	LYHSEAFTVNFGDTEEAKK	19	Succi(K)	_LYHSEAFTVNFGDTEEAK(su)K_	3	762.69	0.58177	4.8365e-21	140.28	1	2918.4	1905.9	2749.4	2386.2	2650	2405.3
1689	LYHSEAFTVNFGDTEEAKK	19	Succi(K)	_LYHSEAFTVNFGDTEEAK(su)K_	3	762.69	1.1259	1.172e-51	175.39	2	7189.4	4244.4	5097.9	5688.1	6435.4	4451.4
1690	LYHSEAFTVNFGDTEEAKK	19	Succi(K)	_LYHSEAFTVNFGDTEEAK(su)K_	4	572.269	1.3823	0.00038022	65.175	1	0	0	0	0	0	0
1691	LYHSEAFTVNFGDTEEAKK	19	Deamidation (NQ),Succi(K)	_LYHSEAFTVN(de)FGDTEEAK(su)K_	3	763.018	0.42376	4.8541e-17	130.62	3	0	0	0	0	0	0
1692	MEEQQPEPKSQR	12	3 Deamidation (NQ)	_MEEQ(de)Q(de)PEPKSQ(de)R_	2	745.327	0.0020095	0.0016866	66.267	1	12429	7042.9	9744.9	12089	12462	8796.1
1693	MFLSFPTTKTYFPHFDLSHGSAQVK	25	Succi(K)	_MFLSFPTTK(su)TYFPHFDLSHGSAQVK_	4	747.367	0.56585	5.9973e-75	192.12	1	2177.3	1289.4	1881.1	6802.3	6962.5	7257.5
1694	MFTTAPDQVDKEDEDFQESNK	21	Oxidation (M),Succi(K)	_M(ox)FTTAPDQVDK(su)EDEDFQESNK_	3	864.031		1.6438e-61	165.06	1	0	0	0	0	0	0
1695	MFTTAPDQVDKEDEDFQESNK	21	Oxidation (M),Succi(K)	_M(ox)FTTAPDQVDK(su)EDEDFQESNK_	3	864.031	0.20562	0.024757	53.554	1	8163.7	6278.2	8613	5976.5	6973.2	5708.7
1696	MFTTAPDQVDKEDEDFQESNK	21	Oxidation (M),Succi(K)	_M(ox)FTTAPDQVDK(su)EDEDFQESNK_	4	648.275	0.93035	3.2533e-19	131.54	2	15567	12185	13708	14185	13801	10462
1697	MFTTAPDQVDKEDEDFQESNK	21	Oxidation (M),Succi(K)	_M(ox)FTTAPDQVDK(su)EDEDFQESNK_	3	864.031	0.47135	3.666e-175	249.14	2	20489	17106	21192	17260	15751	14694
1698	MFTTAPDQVDKEDEDFQESNK	21	Succi(K)	_MFTTAPDQVDK(su)EDEDFQESNK_	4	644.276	-0.36918	0.0019788	53.453	1	0	0	0	0	0	0
1699	MFTTAPDQVDKEDEDFQESNK	21	Succi(K)	_MFTTAPDQVDK(su)EDEDFQESNK_	3	858.699	0.080226	1.6263e-176	254.71	1	20045	15439	16671	22862	23386	15956
1700	MKDQCDK	7	Succi(K)	_MK(su)DQCDK_	3	342.141	1.2302	0.020431	50.703	1	0	0	0	0	0	0
1701	MKDQCDK	7	Succi(K)	_MK(su)DQCDK_	2	512.707	2.0476	0.0033878	70.816	1	0	0	0	0	0	0
1702	MKDQCDK	7	Succi(K)	_MK(su)DQCDK_	2	512.707	1.4499	0.0021626	96.034	3	62886	55187	65419	29274	30326	30974
1703	MKDQCDK	7	Succi(K)	_MK(su)DQCDK_	3	342.141	0.13987	0.0014932	98.457	3	2253.6	2139.3	2343.7	957.23	989.03	934.43
1704	MKDQCDK	7	Succi(K)	_MK(su)DQCDK_	3	342.141	0.60055	0.023296	48.561	1	0	0	0	0	0	0
1705	MKDQCDK	7	Succi(K)	_MK(su)DQCDK_	2	512.707		0.0039679	69.375	1	0	0	0	0	0	0
1706	MKDQCDKCR	9	Oxidation (M),Succi(K)	_M(ox)KDQCDK(su)CR_	3	452.85	-0.49523	0.0020736	73.327	1	17775	15112	19088	6534.4	5951.4	4792.3
1707	MKDQCDKCR	9	Oxidation (M),Succi(K)	_M(ox)KDQCDK(su)CR_	3	452.85	-0.033793	0.014951	48.157	1	0	0	0	0	0	0
1708	MKDQCDKCR	9	Succi(K)	_MK(su)DQCDKCR_	2	670.773		6.1867e-07	109.16	1	0	0	0	0	0	0
1709	MKGLIDEVNQDFTNR	15	Oxidation (M),Succi(K)	_M(ox)K(su)GLIDEVNQDFTNR_	3	632.632	0.34506	2.5799e-88	207.64	3	4616.2	2947.5	3560.6	6679.3	7313.5	5135.9
1710	MKGLIDEVNQDFTNR	15	Oxidation (M),Succi(K)	_M(ox)K(su)GLIDEVNQDFTNR_	2	948.444	-0.038448	4.3623e-45	179.81	2	4686.5	4059.7	3968	20333	22723	23184
1711	MKGLIDEVNQDFTNR	15	Oxidation (M),Succi(K)	_M(ox)K(su)GLIDEVNQDFTNR_	3	632.632		1.407e-11	95.751	1	0	0	0	0	0	0
1712	MKGLIDEVNQDFTNR	15	Oxidation (M),Succi(K)	_M(ox)K(su)GLIDEVNQDFTNR_	3	632.632	0.56126	3.0586e-19	146.27	2	4141.5	2688.2	3273.9	4395	4743.9	3359.9
1713	MKGLIDEVNQDFTNR	15	Succi(K)	_MK(su)GLIDEVNQDFTNR_	3	627.3	1.6044	4.5618e-75	206.63	2	5581.3	3572.4	4426.4	7252.1	8536.2	6481.5
1714	MKGLIDEVNQDFTNR	15	Succi(K)	_MK(su)GLIDEVNQDFTNR_	2	940.446	1.2677	1.0818e-107	226.67	1	7780.1	5793.6	8147.6	40714	48843	38744
1715	MKGLIDEVNQDFTNR	15	Succi(K)	_MK(su)GLIDEVNQDFTNR_	3	627.3	1.4771	4.4413e-05	96.773	1	0	0	0	0	0	0
1716	MKGLIDEVNQDFTNR	15	Succi(K)	_MK(su)GLIDEVNQDFTNR_	3	627.3	0.52321	2.2149e-11	124.2	2	3012.4	1593.5	1841.3	3116.8	3167.4	2308.7
1717	MKGLIDEVNQDFTNR	15	Succi(K)	_MK(su)GLIDEVNQDFTNR_	2	940.446	0.27667	2.1827e-73	201.65	1	5215.3	2798.8	4705.9	21322	26151	17061
1718	MKGLIDEVNQDFTNR	15	Oxidation (M),Deamidation (NQ),Succi(K)	_M(ox)K(su)GLIDEVNQ(de)DFTNR_	3	632.96	1.373	1.2051e-09	114.63	1	0	0	0	0	0	0
1719	MKGLIDEVNQDFTNRINK	18	Oxidation (M),Succi(K)	_M(ox)K(su)GLIDEVNQDFTNRINK_	4	563.531	1.3442	2.8799e-32	163.41	1	4420.9	2310	3616.8	7119.4	7614.2	6533.4
1720	MKGLIDEVNQDFTNRINK	18	Oxidation (M),Succi(K)	_M(ox)K(su)GLIDEVNQDFTNRINK_	4	563.531	1.6974	5.5819e-12	120.9	1	27483	23312	29954	37572	44542	44308
1721	MKPVPDLVPGNFK	13	Oxidation (M),Succi(K)	_M(ox)K(su)PVPDLVPGNFK_	3	519.938	1.5221	0.0022324	82.705	1	17670	11341	14255	36209	42048	30539
1722	MKPVPDLVPGNFK	13	Oxidation (M),Succi(K)	_M(ox)K(su)PVPDLVPGNFK_	3	519.938	2.1465	0.00201	84.169	1	2721.9	1788.6	3048	6756.4	7356.9	6727.3
1723	MKPVPDLVPGNFK	13	Oxidation (M),Succi(K)	_M(ox)K(su)PVPDLVPGNFK_	2	779.403	1.513	0.0079317	90.707	1	9425.8	6790.7	8003.5	25961	29744	27944
1724	MKPVPDLVPGNFK	13	Oxidation (M),Succi(K)	_M(ox)K(su)PVPDLVPGNFK_	2	779.403	0.838	0.011057	87.863	1	4604.1	2127.5	3567.5	10962	13482	10882
1725	MKPVPDLVPGNFK	13	Oxidation (M),Succi(K)	_M(ox)K(su)PVPDLVPGNFK_	4	390.205	0.42244	0.0003486	73.881	1	1167.2	869.46	896.99	3248.3	3671.1	4034.2
1726	MKPVPDLVPGNFK	13	Oxidation (M),Succi(K)	_M(ox)K(su)PVPDLVPGNFK_	3	519.938	1.5495	0.0054256	71.558	1	939.69	554.55	1124.6	3096.7	3813.4	4123.1
1727	MKPVPDLVPGNFK	13	Oxidation (M),Succi(K)	_M(ox)K(su)PVPDLVPGNFK_	3	519.938	1.8817	0.025893	66.004	1	0	0	0	0	0	0
1728	MKPVPDLVPGNFK	13	Succi(K)	_MK(su)PVPDLVPGNFK_	3	514.606	2.4592	8.5121e-06	104.59	2	3276.4	2674.7	3334	15116	18637	14081
1729	MKPVPDLVPGNFK	13	Succi(K)	_MK(su)PVPDLVPGNFK_	2	771.405	1.4421	4.5186e-12	133.16	2	11630	7683	10240	37326	43865	32324
1730	MKPVPDLVPGNFK	13	Deamidation (NQ),Succi(K)	_MK(su)PVPDLVPGN(de)FK_	3	514.934	2.3687	0.028693	55.196	1	0	0	0	0	0	0
1731	MKPVPDLVPGNFK	13	Deamidation (NQ),Succi(K)	_MK(su)PVPDLVPGN(de)FK_	2	771.897	1.4131	0.0003292	90.707	1	0	0	0	0	0	0
1732	MKPVPDLVPGNFK	13	Deamidation (NQ),Succi(K)	_MK(su)PVPDLVPGN(de)FK_	3	514.934	2.0723	0.012834	60.157	1	0	0	0	0	0	0
1733	MKPVPDLVPGNFK	13	Oxidation (M),Deamidation (NQ),Succi(K)	_M(ox)K(su)PVPDLVPGN(de)FK_	3	520.266	1.685	0.015898	52.576	1	0	0	0	0	0	0
1734	MLKTHAWK	8	Succi(K)	_MLK(su)THAWK_	2	557.789	2.2326	0.015617	57.047	1	2168.6	779.04	1494.7	2080.9	2779.7	1572.1
1735	MPNTAMKK	8	2 Oxidation (M),Deamidation (NQ),Succi(K)	_M(ox)PN(de)TAM(ox)K(su)K_	2	527.233	2.1167	0.022691	40.268	1	272.16	0	394.5	1863.4	2344	2075.9
1736	MSNAKERKHAKK	12	Oxidation (M),3 Succi(K)	_M(ox)SNAK(su)ERK(su)HAK(su)K_	3	581.949	1.9914	0.027543	41.242	1	5968.8	662.98	1555.4	7479.1	7179.2	674.92
1737	MSNAKERKHAKK	12	Oxidation (M),3 Succi(K)	_M(ox)SNAK(su)ERK(su)HAK(su)K_	3	581.949	1.7652	0.027543	41.242	1	4743.3	1306.3	1917.8	5412.5	5469.9	1194.8
1738	MVSGFIPLKPTVK	13	Oxidation (M),Succi(K)	_M(ox)VSGFIPLK(su)PTVK_	3	511.618	1.8868	0.0018025	85.536	2	2647.8	2254.7	2714.2	2746.1	3361.9	3189.3
1739	MVSGFIPLKPTVK	13	Oxidation (M),Succi(K)	_M(ox)VSGFIPLK(su)PTVK_	2	766.923	0.83663	0.00067032	104.9	1	21176	17746	21193	24270	25208	24087
1740	MVSGFIPLKPTVK	13	Oxidation (M),Succi(K)	_M(ox)VSGFIPLK(su)PTVK_	4	383.965	0.78001	0.0037619	62.088	1	1221.1	1018	1147.9	1782.5	1900.5	1791.9
1741	MVSGFIPLKPTVK	13	Oxidation (M),Succi(K)	_M(ox)VSGFIPLK(su)PTVK_	3	511.618	2.0607	0.0010659	90.412	1	6570	4300.4	5784.8	5573.9	7254.5	6889.8
1742	MVSGFIPLKPTVK	13	Oxidation (M),Succi(K)	_M(ox)VSGFIPLK(su)PTVK_	3	511.618	1.4731	0.011811	68.277	1	0	0	0	0	0	0
1743	MVSGFIPLKPTVK	13	Succi(K)	_MVSGFIPLK(su)PTVK_	2	758.926	1.2816	0.015854	55.98	1	0	0	0	0	0	0
1744	MVSGFIPLKPTVK	13	Succi(K)	_MVSGFIPLK(su)PTVK_	3	506.286	2.4992	0.017908	52.576	1	2965.6	1917.8	2205.2	4408	5108.5	4169.5
1745	MVSGFIPLKPTVK	13	Succi(K)	_MVSGFIPLK(su)PTVK_	3	506.286	1.2723	6.414e-05	94.688	2	1267.4	964.19	1351.9	2105.4	2468.6	2184.8
1746	MVSGFIPLKPTVK	13	Succi(K)	_MVSGFIPLK(su)PTVK_	2	758.926	0.93114	1.039e-44	175.15	1	8157.8	6658.9	8004.3	13808	17521	14696
1747	MVSGFIPLKPTVK	13	Succi(K)	_MVSGFIPLK(su)PTVK_	4	379.967	0.33855	0.00056166	69.03	1	0	0	0	0	0	0
1748	MVSGFIPLKPTVK	13	Succi(K)	_MVSGFIPLK(su)PTVK_	3	506.286	0.61336	0.00023466	80.96	3	7079.1	4954	6542.6	8909.2	9605.4	9201.1
1749	MYACKKLQK	9	Oxidation (M),2 Succi(K)	_M(ox)YACK(su)K(su)LQK_	4	347.166	0.065783	0.017933	43.442	1	0	0	0	0	0	0
1750	MYACKKLQK	9	Oxidation (M),2 Succi(K)	_M(ox)YACK(su)K(su)LQK_	4	347.166	0.16044	0.0072493	58.981	1	0	0	0	0	0	0
1751	MYLGYEYVTAIR	12	Oxidation (M)	_M(ox)YLGYEYVTAIR_	2	747.869	1.5968	0.0044784	60.47	1	7647.5	6064	7971.2	6589.3	6843.9	5647.7
1752	NCKLWESFKNEK	12	2 Deamidation (NQ),2 Succi(K)	_N(de)CK(su)LWESFK(su)N(de)EK_	3	595.594	0.46962	0.018743	47.712	1	0	0	0	0	0	0
1753	NDLGWYQQKPGK	12	Succi(K)	_NDLGWYQQK(su)PGK_	3	511.916	1.3485	0.0083745	57.434	1	0	0	0	0	0	0
1754	NDLGWYQQKPGK	12	Succi(K)	_NDLGWYQQK(su)PGK_	4	384.189	0.034771	0.007697	56.956	1	0	0	0	0	0	0
1755	NDLGWYQQKPGK	12	Succi(K)	_NDLGWYQQK(su)PGK_	3	511.916	0.39224	0.00049262	74.987	1	0	0	0	0	0	0
1756	NDLGWYQQKPGK	12	Deamidation (NQ),Succi(K)	_N(de)DLGWYQQK(su)PGK_	3	512.244	1.2538	0.0052185	66.004	1	0	0	0	0	0	0
1757	NECFLQHK	8	Unmodified	_NECFLQHK_	3	359.171	0.55835	0.020542	83.948	1	4909.5	4693.1	5513.5	5987.3	6696.2	6349.3
1758	NECFLQHK	8	Unmodified	_NECFLQHK_	3	359.171	1.3049	0.020542	83.948	1	2787.6	1986.2	2650.4	2936.6	3209.2	2490.5
1759	NECFLQHKDDNPNLPR	16	Succi(K)	_NECFLQHK(su)DDNPNLPR_	3	699.653	1.5097	1.0599e-90	216	4	13176	10783	14044	6007.2	7781.4	6276.4
1760	NECFLQHKDDNPNLPR	16	Succi(K)	_NECFLQHK(su)DDNPNLPR_	4	524.992	1.2642	2.0286e-21	151.8	2	6104.8	4684.6	5101.3	3564.5	3797.5	3138.7
1761	NECFLQHKDDNPNLPR	16	Succi(K)	_NECFLQHK(su)DDNPNLPR_	2	1048.98	0.60225	1.8054e-222	278.15	2	23388	23148	23773	10729	3743.9	13588
1762	NECFLQHKDDNPNLPR	16	Succi(K)	_NECFLQHK(su)DDNPNLPR_	3	699.653	1.5696	1.8681e-47	179.14	2	3788.2	2813.7	3509.6	2715.9	2931	1953.4
1763	NECFLQHKDDNPNLPR	16	Succi(K)	_NECFLQHK(su)DDNPNLPR_	3	699.653	1.1031	6.2404e-75	206.13	2	5040.7	1754.7	2762.1	2443.4	2241.1	1468
1764	NECFLQHKDDNPNLPR	16	Succi(K)	_NECFLQHK(su)DDNPNLPR_	3	699.653	1.4908	1.3921e-107	220.87	4	9749	8279.6	10996	4884.9	5978.2	4781.8
1765	NECFLQHKDDNPNLPR	16	Succi(K)	_NECFLQHK(su)DDNPNLPR_	4	524.992	1.3365	8.8866e-11	120.7	2	1427.2	1366.2	1661.1	1469	1187.4	1440.4
1766	NECFLQHKDDNPNLPR	16	Succi(K)	_NECFLQHK(su)DDNPNLPR_	2	1048.98	1.0005	0	322.84	1	13895	12383	14977	8519.5	8140.1	7662.5
1767	NECFLQHKDDNPNLPR	16	Deamidation (NQ),Succi(K)	_NECFLQ(de)HK(su)DDNPNLPR_	3	699.981	1.6332	6.1169e-05	96.447	1	0	0	0	0	0	0
1768	NECFLQHKDDNPNLPR	16	Deamidation (NQ),Succi(K)	_N(de)ECFLQHK(su)DDNPNLPR_	3	699.981	1.7164	0.0014661	74.618	1	0	0	0	0	0	0
1769	NECFLQHKDDNPNLPR	16	Deamidation (NQ),Succi(K)	_NECFLQHK(su)DDN(de)PNLPR_	3	699.981	0.95159	1.3289e-27	158.45	2	7979.4	6625.9	8310.5	4825.6	5066.8	4692.8
1770	NECFLQHKDDNPNLPR	16	Deamidation (NQ),Succi(K)	_N(de)ECFLQHK(su)DDNPNLPR_	3	699.981	1.0384	8.336e-60	193.64	2	5381	4245.5	4605	3222.2	2804.3	3067.7
1771	NECFLQHKDDNPNLPR	16	Deamidation (NQ),Succi(K)	_N(de)ECFLQHK(su)DDNPNLPR_	3	699.981	1.1062	2.5206e-20	144.15	2	6442.1	4764.1	6004.8	4415.3	4468.3	3570.2
1772	NECFLQHKDDNPNLPR	16	Deamidation (NQ),Succi(K)	_N(de)ECFLQHK(su)DDNPNLPR_	3	699.981	1.2099	2.1581e-59	189.59	2	0	0	0	0	0	0
1773	NECFLQHKDDNPNLPR	16	Deamidation (NQ),Succi(K)	_NECFLQ(de)HK(su)DDNPNLPR_	3	699.981	1.2481	7.8731e-28	161.19	1	10370	7641.4	9564.6	8007.2	8338.3	5146.9
1774	NFPSPVDAAFR	11	Unmodified	_NFPSPVDAAFR_	2	610.807	0.51279	0.00042422	120.23	1	9526.8	7044.5	8942.6	9543	8206	10048
1775	NGITCQKWSSTSPHRPR	17	Succi(K)	_NGITCQK(su)WSSTSPHRPR_	4	528.756	0.84663	0.0077445	56.25	1	0	0	0	0	0	0
1776	NKEASKPMDLK	11	Oxidation (M),Succi(K)	_NKEASK(su)PM(ox)DLK_	3	459.562	1.5545	0.0030384	64.121	1	24809	8883.7	10538	10795	10651	5521.5
1777	NKYEDEINKR	10	Succi(K)	_NK(su)YEDEINKR_	3	470.228	1.3312	0.015467	66.758	1	0	0	0	0	0	0
1778	NLAVSQVVHK	10	Unmodified	_NLAVSQVVHK_	3	365.549	1.2216	0.0027464	108.7	1	0	0	0	0	0	0
1779	NLGKVGSK	8	Succi(K)	_NLGK(su)VGSK_	3	301.503	-0.44841	0.0011706	82.279	2	10722	10280	12440	6388.7	6723.7	7360.1
1780	NLGKVGSK	8	Succi(K)	_NLGK(su)VGSK_	2	451.751	1.0326	0.00071533	98.048	2	6267	6219.9	6697.6	3618.4	3574.2	4131.4
1781	NLGKVGSKCCKHPEAK	16	Succi(K)	_NLGK(su)VGSKCCKHPEAK_	5	383.393	2.9814	0.026065	47	1	7431.5	8389	9623.1	4331.6	4310.9	5372
1782	NLGKVGSKCCKHPEAK	16	Succi(K)	_NLGKVGSKCCK(su)HPEAK_	4	478.99	3.1905	0.00010623	80.738	1	11809	13588	17616	5920.3	6535.1	8148.4
1783	NLGKVGSKCCKHPEAK	16	Succi(K)	_NLGKVGSK(su)CCKHPEAK_	4	478.99	0.95247	0.0070648	57.525	1	0	0	0	0	0	0
1784	NLGKVGSKCCKHPEAK	16	Succi(K)	_NLGKVGSKCCK(su)HPEAK_	4	478.99	1.3233	1.6527e-05	97.291	1	11582	16764	17566	6753.2	6598.5	9035.7
1785	NLGKVGSKCCKHPEAK	16	Succi(K)	_NLGKVGSKCCK(su)HPEAK_	3	638.317	1.7626	0.00014406	81.157	1	0	0	0	0	0	0
1786	NLKPIKPMQFLGDEETVR	18	Succi(K)	_NLK(su)PIKPMQFLGDEETVR_	3	739.052	1.1763	0.002195	70.907	1	0	0	0	0	0	0
1787	NLNEKDYELLCLDGTR	16	Succi(K)	_NLNEK(su)DYELLCLDGTR_	3	684.99	1.836	5.4554e-12	125.98	2	4654.2	2950.8	3600.4	4058.7	4416.8	3635.8
1788	NLNEKDYELLCLDGTR	16	Succi(K)	_NLNEK(su)DYELLCLDGTR_	2	1026.98	1.0558	4.4307e-171	255.19	1	24234	18238	19311	13097	13894	13300
1789	NLNEKDYELLCLDGTR	16	Succi(K)	_NLNEK(su)DYELLCLDGTR_	3	684.99	1.7114	3.9463e-60	193.54	3	3088.2	2164.2	2663.6	2240.8	1960.4	1870.7
1790	NLNEKDYELLCLDGTR	16	Succi(K)	_NLNEK(su)DYELLCLDGTR_	2	1026.98	0.93175	6.6003e-222	270.95	2	25676	18880	23488	14675	15236	12374
1791	NLNEKDYELLCLDGTR	16	Succi(K)	_NLNEK(su)DYELLCLDGTR_	3	684.99	1.0715	2.2579e-16	142.39	1	7975.1	5062.1	6636.3	6596.1	6468.4	4615.6
1792	NLNEKDYELLCLDGTR	16	Succi(K)	_NLNEK(su)DYELLCLDGTR_	3	684.99	1.1702	8.4048e-28	156.11	2	5505.3	3205.9	4163.3	6360.1	5542.7	4320.6
1793	NLNEKDYELLCLDGTR	16	Succi(K)	_NLNEK(su)DYELLCLDGTR_	2	1026.98	0.57076	1.6991e-195	260.44	1	13471	10408	12758	9112.7	8546.2	6315.3
1794	NLNEKDYELLCLDGTR	16	Succi(K)	_NLNEK(su)DYELLCLDGTR_	3	684.99	0.97317	0.00011716	82.877	1	0	0	0	0	0	0
1795	NLNEKDYELLCLDGTR	16	Succi(K)	_NLNEK(su)DYELLCLDGTR_	3	684.99	1.5088	2.4891e-37	173.03	2	12009	5676.3	7579.3	9638.3	8921.1	6647.8
1796	NLNEKDYELLCLDGTR	16	Succi(K)	_NLNEK(su)DYELLCLDGTR_	2	1026.98	1.2364	2.704e-250	282.85	1	30492	11059	15478	21700	23138	8253.7
1797	NLNEKDYELLCLDGTR	16	Unmodified	_NLNEKDYELLCLDGTR_	3	651.651	0.45094	0.013313	55.453	1	0	0	0	0	0	0
1798	NLNEKDYELLCLDGTR	16	Deamidation (NQ),Succi(K)	_NLN(de)EK(su)DYELLCLDGTR_	3	685.318	1.0045	4.1033e-28	162.59	2	16546	9985.6	12652	13524	11426	10821
1799	NLNEKDYELLCLDGTR	16	Deamidation (NQ),Succi(K)	_N(de)LNEK(su)DYELLCLDGTR_	2	1027.47	0.72097	3.0372e-73	197.51	1	45154	32932	39336	31498	31072	22306
1800	NLNEKDYELLCLDGTRK	17	Succi(K)	_NLNEK(su)DYELLCLDGTRK_	3	727.688	1.2276	4.2618e-39	164.53	2	4931.7	3275.6	4172	6479.4	6579.6	5798.5
1801	NLNEKDYELLCLDGTRK	17	Succi(K)	_NLNEK(su)DYELLCLDGTRK_	4	546.018	1.6382	3.1736e-20	142.39	1	3514.1	2082.1	3465.2	3892.4	4827.2	4280.9
1802	NLNEKDYELLCLDGTRKPVEEYANCHLAR	29	Succi(K)	_NLNEKDYELLCLDGTRK(su)PVEEYANCHLAR_	5	724.948	1.5492	8.5034e-42	144.4	2	4352.5	2263.7	2615.2	4851.8	4906.3	2136.2
1803	NLNEKDYELLCLDGTRKPVEEYANCHLAR	29	Succi(K)	_NLNEKDYELLCLDGTRK(su)PVEEYANCHLAR_	4	905.933	0.72087	6.6702e-34	138.8	1	11190	5423.8	8297	11499	13031	6735.1
1804	NLNEKDYELLCLDGTRKPVEEYANCHLAR	29	Succi(K)	_NLNEKDYELLCLDGTRK(su)PVEEYANCHLAR_	5	724.948	0.95125	6.8492e-62	172.95	3	4163.1	2099.8	2679.6	2933.9	3272.5	2281.8
1805	NLNEKDYELLCLDGTRKPVEEYANCHLAR	29	Succi(K)	_NLNEK(su)DYELLCLDGTRKPVEEYANCHLAR_	5	724.948	0.35959	1.1751e-166	241.54	2	2935.3	3018.1	3376.6	2608.6	2948.1	2692
1806	NLNEKDYELLCLDGTRKPVEEYANCHLAR	29	Succi(K)	_NLNEKDYELLCLDGTRK(su)PVEEYANCHLAR_	4	905.933	0.23119	4.2394e-168	248.82	1	15675	14285	18371	15898	16788	13183
1807	NLNEKDYELLCLDGTRKPVEEYANCHLAR	29	Succi(K)	_NLNEKDYELLCLDGTRK(su)PVEEYANCHLAR_	5	724.948	0.18444	2.6739e-146	232.02	2	10110	7959.9	9312.9	8661.1	9602.4	7296.5
1808	NLNEKDYELLCLDGTRKPVEEYANCHLAR	29	Succi(K)	_NLNEKDYELLCLDGTRK(su)PVEEYANCHLAR_	4	905.933	-0.2879	3.5744e-42	149.67	2	24540	19834	24542	21320	23110	20104
1809	NLNEKDYELLCLDGTRKPVEEYANCHLAR	29	2 Succi(K)	_NLNEK(su)DYELLCLDGTRK(su)PVEEYANCHLAR_	4	930.937	1.4268	6.5614e-111	209.46	2	26318	25192	23613	27005	25178	17302
1810	NLREGTCPEAPTDECKPVK	19	Succi(K)	_NLREGTCPEAPTDECK(su)PVK_	3	767.688	0.70691	0.004842	58.206	1	0	0	0	0	0	0
1811	NLREGTCPEAPTDECKPVK	19	Succi(K)	_NLREGTCPEAPTDECK(su)PVK_	3	767.688	0.31095	1.1567e-16	129.2	2	23764	14303	19735	8589.8	8253.8	6059.5
1812	NLREGTCPEAPTDECKPVK	19	Succi(K)	_NLREGTCPEAPTDECK(su)PVK_	4	576.018	0.52404	0.00026008	66.893	1	0	0	0	0	0	0
1813	NLREGTCPEAPTDECKPVK	19	Succi(K)	_NLREGTCPEAPTDECK(su)PVK_	4	576.018	1.3148	0.0054839	49.537	1	0	0	0	0	0	0
1814	NLREGTCPEAPTDECKPVK	19	Succi(K)	_NLREGTCPEAPTDECK(su)PVK_	3	767.688	0.52501	6.0555e-41	171.47	3	55858	43880	53857	24706	24696	16604
1815	NLREGTCPEAPTDECKPVK	19	Succi(K)	_NLREGTCPEAPTDECK(su)PVK_	4	576.018	0.55514	3.0002e-09	109.54	2	5347.8	5000.9	6277.4	1163.6	1057.6	1013.2
1816	NLREGTCPEAPTDECKPVK	19	Succi(K)	_NLREGTCPEAPTDECK(su)PVK_	5	461.016	0.34939	5.8284e-06	84.208	2	2296	1720.1	2082.6	808.12	734.16	686.25
1817	NLREGTCPEAPTDECKPVK	19	Deamidation (NQ),Succi(K)	_N(de)LREGTCPEAPTDECK(su)PVK_	3	768.016	0.46328	2.3148e-20	135.38	3	54639	30129	41066	26830	26594	13280
1818	NLREGTCPEAPTDECKPVK	19	Deamidation (NQ),Succi(K)	_N(de)LREGTCPEAPTDECK(su)PVK_	3	768.016	0.99926	3.2123e-07	99.409	1	25930	18366	22798	11222	10815	6807.8
1819	NLREGTCPEAPTDECKPVKWCALSHHER	28	Succi(K)	_NLREGTCPEAPTDECKPVK(su)WCALSHHER_	4	870.149	0.96153	7.3975e-61	165.34	2	20391	12628	18113	10447	10055	7636.9
1820	NLREGTCPEAPTDECKPVKWCALSHHER	28	Succi(K)	_NLREGTCPEAPTDECKPVK(su)WCALSHHER_	5	696.32	1.8064	5.9959e-111	213.92	1	8839.4	6605.4	7437.8	5366.1	5174.1	3823.8
1821	NLREGTCPEAPTDECKPVKWCALSHHER	28	Succi(K)	_NLREGTCPEAPTDECK(su)PVKWCALSHHER_	6	580.435	0.19183	5.6327e-22	118.61	2	26795	19496	25585	15983	14791	11246
1822	NLREGTCPEAPTDECKPVKWCALSHHER	28	Succi(K)	_NLREGTCPEAPTDECK(su)PVKWCALSHHER_	5	696.32	0.26042	1.5231e-111	216.49	2	15734	11630	14245	8810.1	9439	6154.1
1823	NLREGTCPEAPTDECKPVKWCALSHHER	28	Succi(K)	_NLREGTCPEAPTDECK(su)PVKWCALSHHER_	4	870.149	0.053985	2.5052e-127	219.27	2	20184	13686	18425	9999	11093	7579.7
1824	NLREGTCPEAPTDECKPVKWCALSHHER	28	Succi(K)	_NLREGTCPEAPTDECK(su)PVKWCALSHHER_	6	580.435	0.99395	1.3902e-12	88.986	1	21784	16268	19858	15261	15484	13338
1825	NLREGTCPEAPTDECKPVKWCALSHHER	28	Succi(K)	_NLREGTCPEAPTDECK(su)PVKWCALSHHER_	5	696.32	0.9246	5.6152e-20	109.44	1	0	0	0	0	0	0
1826	NLREGTCPEAPTDECKPVKWCALSHHER	28	Succi(K)	_NLREGTCPEAPTDECKPVK(su)WCALSHHER_	5	696.32	1.4933	3.9002e-06	66.828	1	0	0	0	0	0	0
1827	NLREGTCPEAPTDECKPVKWCALSHHER	28	Deamidation (NQ),Succi(K)	_N(de)LREGTCPEAPTDECK(su)PVKWCALSHHER_	5	696.517	1.91	1.3292e-16	99.494	1	12599	7601.3	10236	8184.3	8437.6	5417.7
1828	NLREGTCPEAPTDECKPVKWCALSHHER	28	Deamidation (NQ),Succi(K)	_N(de)LREGTCPEAPTDECK(su)PVKWCALSHHER_	4	870.395	1.7964	1.5051e-16	99.319	1	0	0	0	0	0	0
1829	NPDADKGPWCFTTDPSVR	18	Succi(K)	_NPDADK(su)GPWCFTTDPSVR_	3	721.653	1.2386	3.8043e-16	128.1	1	3148.1	1741.6	1983	2562.9	2390.2	1438.6
1830	NPDNDPQGPWCYTTDPEKR	19	Succi(K)	_NPDNDPQGPWCYTTDPEK(su)R_	3	797.338	0.41978	7.933e-27	153.25	2	6944.8	3628.7	4445.2	6792.6	6460.9	4597.6
1831	NPDRELRPWCFTTDPNKR	18	Succi(K)	_NPDRELRPWCFTTDPNK(su)R_	3	801.382	1.4394	0.014957	50.404	1	0	0	0	0	0	0
1832	NQVSLTCLVK	10	Unmodified	_NQVSLTCLVK_	3	387.881	1.2197	0.00096869	112.13	2	4970.7	3323.3	4990	6286.7	5469.9	5256.7
1833	NQVSLTCLVK	10	Unmodified	_NQVSLTCLVK_	2	581.318	1.6264	0.0023857	111.94	1	27418	19892	23419	29227	31535	21470
1834	NSKFEDCCQEK	11	Deamidation (NQ),Succi(K)	_N(de)SK(su)FEDCCQEK_	3	515.866	1.228	2.8229e-17	151.55	2	27529	24741	28886	13934	13332	10688
1835	NSKFEDCCQEK	11	Deamidation (NQ),Succi(K)	_N(de)SK(su)FEDCCQEK_	3	515.866	1.4716	0.0070368	65.295	1	0	0	0	0	0	0
1836	NSKFEDCCQEK	11	Succi(K)	_NSK(su)FEDCCQEK_	3	515.538	1.2964	0.0044678	62.232	1	0	0	0	0	0	0
1837	NSLPQIPMLNLEAR	14	2 Deamidation (NQ)	_N(de)SLPQIPMLN(de)LEAR_	3	533.28	0.66396	0.026624	41.227	1	283.14	241.84	281.64	284.7	532.45	523.98
1838	NTYEKYLGEEYVK	13	Succi(K)	_NTYEK(su)YLGEEYVK_	3	579.274	0.8178	0.0059959	59.884	1	0	0	0	0	0	0
1839	NTYEKYLGEEYVK	13	Succi(K)	_NTYEK(su)YLGEEYVK_	3	579.274	1.1836	1.0859e-05	101.75	1	0	0	0	0	0	0
1840	NTYEKYLGEEYVK	13	Succi(K)	_NTYEK(su)YLGEEYVK_	3	579.274	0.75391	1.3355e-06	117.08	2	3607.8	3615.3	4148.4	4498.9	4744	4115.5
1841	NTYEKYLGEEYVK	13	Succi(K)	_NTYEK(su)YLGEEYVK_	2	868.407	0.25717	1.1313e-125	231.92	2	86486	81488	97315	98801	108120	105700
1842	NTYKLDLINHPTSYIR	16	Succi(K)	_NTYK(su)LDLINHPTSYIR_	3	683.353	1.6408	0.0026855	66.246	1	3045.3	1578	2210.6	1387.8	1039.6	1098
1843	NVIPALELVEPIKK	14	Succi(K)	_NVIPALELVEPIK(su)K_	3	554.994		2.9588e-08	91.812	1	0	0	0	0	0	0
1844	NWGLSVYADKPETTK	15	Succi(K)	_NWGLSVYADK(su)PETTK_	3	603.628	1.2613	0.00027079	79.652	1	0	0	0	0	0	0
1845	NYLAWYQQKPGQPPK	15	Succi(K)	_NYLAWYQQK(su)PGQPPK_	3	639.988	2.1403	5.8452e-05	95.428	1	19236	15788	20175	19125	19181	15409
1846	NYLAWYQQKPGQPPK	15	Succi(K)	_NYLAWYQQK(su)PGQPPK_	3	639.988	2.0948	1.8676e-11	125.53	2	18181	13377	18397	19609	19518	16121
1847	NYLAWYQQKPGQPPK	15	Deamidation (NQ),Succi(K)	_N(de)YLAWYQQK(su)PGQPPK_	3	640.316	0.84465	1.0894e-06	106.32	1	7057.8	4451.2	6364.2	5771.9	7077.9	5876
1848	NYLAWYQQKPGQPPK	15	Deamidation (NQ),Succi(K)	_N(de)YLAWYQQK(su)PGQPPK_	3	640.316	0.86863	1.0894e-06	106.32	1	10032	5967.4	7927.1	8134.3	8357.6	6482.6
1850	QACERALEAR	10	Unmodified	_QACERALEAR_	2	602.299		0.026911	33.89	1	0	0	0	0	0	0
1851	QCVYDLCAQKGDK	13	Succi(K)	_QCVYDLCAQK(su)GDK_	3	562.248	0.94435	1.123e-05	101.3	1	6811.4	4516	5782	3630.9	3473.8	2099.5
1852	QDEEKPLHALLHGR	14	Succi(K)	_QDEEK(su)PLHALLHGR_	3	581.632	0.066902	0.0055133	61.265	1	0	0	0	0	0	0
1853	QDEEKPLHALLHGR	14	Succi(K)	_QDEEK(su)PLHALLHGR_	4	436.476	-0.36242	0.00039205	76.759	1	378.82	301.96	453.24	853.04	862.69	1032.6
1854	QEEKEKKGK	9	Deamidation (NQ),2 Succi(K)	_Q(de)EEK(su)EK(su)KGK_	3	435.545	4.3385	0.0078343	62.463	2	5574.9	922.43	1995.9	4160.7	4546.1	1151.5
1855	QEEKEKKGK	9	Deamidation (NQ),2 Succi(K)	_Q(de)EEKEK(su)K(su)GK_	3	435.545	2.0656	0.014909	53.751	1	23038	7041.9	8592.5	15568	18550	7495.5
1856	QEPERNECFLQHK	13	Unmodified	_QEPERNECFLQHK_	4	429.455	2.1797	0.02542	49.298	1	0	0	0	0	0	0
1857	QEPERNECFLQHK	13	Unmodified	_QEPERNECFLQHK_	4	429.455	1.5125	6.3475e-06	107.65	3	5779.7	5452.7	6758.3	5069.2	4492.1	4958.7
1858	QEPERNECFLQHK	13	Unmodified	_QEPERNECFLQHK_	3	572.27	1.4938	6.2874e-05	94.717	2	13417	9490.1	13083	11992	12128	9902.3
1859	QEPERNECFLQHK	13	Unmodified	_QEPERNECFLQHK_	4	429.455	0.94774	0.00010305	90.759	2	7227.4	5663	7745	6302.7	5791.4	6410.1
1860	QEPERNECFLQHK	13	Unmodified	_QEPERNECFLQHK_	3	572.27	1.0002	3.872e-05	97.631	1	13629	9282.2	11052	11153	12830	8888.7
1861	QEPERNECFLQHK	13	Unmodified	_QEPERNECFLQHK_	4	429.455	1.069	0.0037509	64.104	2	4313.8	3929.7	4842.4	3838.2	3903.5	3421.5
1862	QEPERNECFLQHK	13	Deamidation (NQ)	_QEPERNECFLQ(de)HK_	4	429.701	1.3856	0.0054905	58.885	1	5630.6	4502.9	5233.6	4873.8	5185.9	4640.9
1863	QEPERNECFLQHK	13	Deamidation (NQ)	_QEPERN(de)ECFLQHK_	4	429.701	1.2474	0.00010635	100.11	1	5017.4	4142.3	4971.8	4170.2	4248.9	4327
1864	QEPERNECFLQHK	13	Deamidation (NQ)	_Q(de)EPERNECFLQHK_	4	429.701	1.0746	0.00046856	69.92	1	5720	4924.1	6513.6	5283.6	5528.3	5375.4
1865	QEPERNECFLQHKDDNPNLPR	21	Succi(K)	_QEPERNECFLQHK(su)DDNPNLPR_	3	912.753	0.30355	6.0034e-176	255.37	1	11110	5855	7470.8	9145.7	9399.9	4081.4
1866	QEPERNECFLQHKDDNPNLPR	21	Succi(K)	_QEPERNECFLQHK(su)DDNPNLPR_	4	684.816	1.0599	4.2317e-114	221.05	3	7677.1	4898.3	6937.2	4362.6	4843.1	3924.2
1867	QEPERNECFLQHKDDNPNLPR	21	Succi(K)	_QEPERNECFLQHK(su)DDNPNLPR_	3	912.753	1.0272	1.6208e-80	196.43	3	14141	10652	13724	7796.7	8593.7	8173.6
1868	QEPERNECFLQHKDDNPNLPR	21	Succi(K)	_QEPERNECFLQHK(su)DDNPNLPR_	5	548.054	0.72276	9.2527e-06	77.959	1	3569.6	1830.6	2713.4	2968.2	3467.2	1847.4
1869	QEPERNECFLQHKDDNPNLPR	21	Succi(K)	_QEPERNECFLQHK(su)DDNPNLPR_	3	912.753	0.043719	5.0433e-176	256.06	5	36999	33410	41180	22040	23061	22005
1870	QEPERNECFLQHKDDNPNLPR	21	Succi(K)	_QEPERNECFLQHK(su)DDNPNLPR_	5	548.054	0.37528	5.8816e-38	163.79	4	8930.8	6496.3	8484.8	5479.8	6395	5149.6
1871	QEPERNECFLQHKDDNPNLPR	21	Succi(K)	_QEPERNECFLQHK(su)DDNPNLPR_	2	1368.63	-0.54237	0	316.02	2	12222	12239	13613	6596.9	7756.9	10113
1872	QEPERNECFLQHKDDNPNLPR	21	Succi(K)	_QEPERNECFLQHK(su)DDNPNLPR_	4	684.816	0.93133	1.1307e-30	149.71	33	40869	33000	40948	33476	35322	30041
1873	QEPERNECFLQHKDDNPNLPR	21	Succi(K)	_QEPERNECFLQHK(su)DDNPNLPR_	3	912.753	0.2717	6.6834e-08	98.175	2	919.96	720.72	781.61	684.26	692.99	554.09
1874	QEPERNECFLQHKDDNPNLPR	21	Succi(K)	_QEPERNECFLQHK(su)DDNPNLPR_	3	912.753	0.60612	4.6431e-67	190.37	3	29955	14029	17264	20531	21687	10561
1875	QEPERNECFLQHKDDNPNLPR	21	Succi(K)	_QEPERNECFLQHK(su)DDNPNLPR_	5	548.054	0.34529	4.6853e-26	142.43	1	0	0	0	0	0	0
1876	QEPERNECFLQHKDDNPNLPR	21	Deamidation (NQ),Succi(K)	_QEPERNECFLQHK(su)DDN(de)PNLPR_	4	685.062	1.2917	1.0733e-09	101.38	1	4283.3	2974.9	3577.7	3573.2	3810.5	2570.3
1877	QEPERNECFLQHKDDNPNLPR	21	Deamidation (NQ),Succi(K)	_Q(de)EPERNECFLQHK(su)DDNPNLPR_	4	685.062	0.85141	5.4623e-97	212.47	5	10565	7426.8	9277.9	7053.7	7131	6866.5
1878	QEPERNECFLQHKDDNPNLPR	21	Deamidation (NQ),Succi(K)	_Q(de)EPERNECFLQHK(su)DDNPNLPR_	3	913.081	0.81477	1.7452e-67	186.63	2	14413	13016	16182	11336	11021	9608.5
1879	QEPERNECFLQHKDDNPNLPR	21	Deamidation (NQ),Succi(K)	_QEPERNECFLQ(de)HK(su)DDNPNLPR_	5	548.251	0.51812	0.00019028	62.002	1	0	0	0	0	0	0
1880	QEPERNECFLQHKDDNPNLPR	21	Deamidation (NQ),Succi(K)	_QEPERN(de)ECFLQHK(su)DDNPNLPR_	3	913.081	-0.17483	1.0008e-132	231.37	3	25923	20331	25870	14444	14808	12976
1881	QEPERNECFLQHKDDNPNLPR	21	Deamidation (NQ),Succi(K)	_QEPERN(de)ECFLQHK(su)DDNPNLPR_	4	685.062	-0.11887	4.472e-133	232.54	4	7111.6	5512.9	6324.4	4162.9	4791.3	4098.2
1882	QEPERNECFLQHKDDNPNLPR	21	Deamidation (NQ),Succi(K)	_QEPERNECFLQHK(su)DDNPN(de)LPR_	3	913.081		5.8669e-87	177.87	1	0	0	0	0	0	0
1883	QEPERNECFLQHKDDNPNLPR	21	Deamidation (NQ),Succi(K)	_QEPERNECFLQ(de)HK(su)DDNPNLPR_	4	685.062	0.60764	1.3796e-114	225.69	2	7328.3	6506.1	6358.6	4837.9	4820	4409.4
1884	QEPERNECFLQHKDDNPNLPR	21	Deamidation (NQ),Succi(K)	_QEPERN(de)ECFLQHK(su)DDNPNLPR_	4	685.062	0.98105	3.8554e-114	221.86	2	9333.2	7644.8	8293.3	7038.5	7166.7	5968.9
1885	QEPERNECFLQHKDDNPNLPR	21	Deamidation (NQ),Succi(K)	_QEPERN(de)ECFLQHK(su)DDNPNLPR_	3	913.081	0.49518	2.888e-55	175.28	2	38845	26880	32381	25397	26642	20717
1886	QEPERNECFLQHKDDNPNLPR	21	Deamidation (NQ),Succi(K)	_QEPERNECFLQ(de)HK(su)DDNPNLPR_	4	685.062	0.63621	2.0993e-30	146.13	2	3310	1731.5	2279.4	2621.3	2790.4	1998.9
1887	QEPERNECFLQHKDDNPNLPR	21	Deamidation (NQ),Succi(K)	_QEPERNECFLQ(de)HK(su)DDNPNLPR_	3	913.081	0.85034	1.0654e-55	179.58	1	16801	8251.7	12082	12053	12907	7343.8
1888	QEPERNECFLQHKDDNPNLPR	21	Deamidation (NQ),Succi(K)	_QEPERN(de)ECFLQHK(su)DDNPNLPR_	4	685.062	0.94103	2.9451e-30	143.4	2	0	0	0	0	0	0
1889	QEPERNECFLQHKDDNPNLPR	21	2 Deamidation (NQ),Succi(K)	_Q(de)EPERNECFLQHK(su)DDNPN(de)LPR_	4	685.308	1.5354	1.3323e-25	141.08	2	9998.8	5007.8	6908.7	7670.9	7712.9	4791
1890	QEPERNECFLQHKDDNPNLPR	21	2 Deamidation (NQ),Succi(K)	_Q(de)EPERNECFLQHK(su)DDN(de)PNLPR_	4	685.308	1.3925	3.0701e-13	115.54	2	7851.7	3279.7	4434.9	6161.3	5997.6	2906.1
1891	QEPERNECFLQHKDDNPNLPR	21	2 Deamidation (NQ),Succi(K)	_QEPERN(de)ECFLQ(de)HK(su)DDNPNLPR_	3	913.409	0.51034	1.7144e-45	170.14	1	15146	12585	14457	9517.1	10978	9052.6
1892	QEPERNECFLQHKDDNPNLPR	21	2 Deamidation (NQ),Succi(K)	_QEPERN(de)ECFLQ(de)HK(su)DDNPNLPR_	4	685.308	0.5783	9.5319e-11	110.75	1	0	0	0	0	0	0
1893	QEPERNECFLQHKDDNPNLPR	21	Unmodified	_QEPERNECFLQHKDDNPNLPR_	5	528.051	1.2368	6.7753e-25	133.74	2	2433.3	1396.2	1571.7	2073.2	1945.8	2057.7
1894	QEPERNECFLQHKDDNPNLPR	21	Unmodified	_QEPERNECFLQHKDDNPNLPR_	4	659.812	1.4001	3.2403e-08	93.407	1	0	0	0	0	0	0
1895	QEPERNECFLQHKDDNPNLPR	21	Unmodified	_QEPERNECFLQHKDDNPNLPR_	3	879.414	1.2845	3.8314e-67	186.63	1	8325.1	7394.4	8097.7	8714.6	8485	7032.5
1896	QERMERAER	9	Oxidation (M),Deamidation (NQ)	_Q(de)ERM(ox)ERAER_	2	611.286	1.3311	0.025589	44.318	1	0	0	0	0	0	0
1897	QERMERAER	9	Oxidation (M),Deamidation (NQ)	_Q(de)ERM(ox)ERAER_	2	611.286	1.6213	0.013262	56.432	2	2587.6	870.31	1060.7	1281.2	1267.3	804.38
1898	QERMERAER	9	Oxidation (M),Deamidation (NQ)	_Q(de)ERM(ox)ERAER_	2	611.286	1.7472	0.023159	46.001	2	0	0	0	0	0	0
1899	QERMERAER	9	Oxidation (M),Deamidation (NQ)	_Q(de)ERM(ox)ERAER_	2	611.286	0.86806	0.025589	44.318	2	0	0	0	0	0	0
1900	QERMERAER	9	Deamidation (NQ)	_Q(de)ERMERAER_	2	603.288	0.74877	0.023323	50.805	2	6585.2	5650.8	6463.5	4637.9	5031.3	3512.7
1901	QIKKQTALVELVK	13	Succi(K)	_QIKK(su)QTALVELVK_	3	533.322		1.7649e-74	177.88	1	0	0	0	0	0	0
1902	QIKKQTALVELVK	13	Succi(K)	_QIK(su)KQTALVELVK_	3	533.322		1.617e-06	70.41	1	0	0	0	0	0	0
1903	QIKKQTALVELVK	13	Deamidation (NQ),Succi(K)	_Q(de)IKK(su)QTALVELVK_	3	533.65		1.7792e-36	145.69	1	0	0	0	0	0	0
1904	QIKKQTALVELVK	13	Deamidation (NQ),Succi(K)	_QIKK(su)Q(de)TALVELVK_	3	533.65		0.0020551	56.569	1	0	0	0	0	0	0
1905	QIKKQTALVELVK	13	Deamidation (NQ),Succi(K)	_QIKK(su)Q(de)TALVELVK_	3	533.65		6.1309e-48	156.17	1	0	0	0	0	0	0
1906	QKLHELQEK	9	Succi(K)	_QK(su)LHELQEK_	3	418.223	0.44135	3.6403e-13	142.71	1	17367	13416	18689	25653	24870	26286
1907	QKNRKAQEDL	10	Deamidation (NQ),2 Succi(K)	_QK(su)NRK(su)AQ(de)EDL_	2	715.842	1.8021	0.0051477	70.056	1	0	0	0	0	0	0
1908	QKNRKAQEDL	10	Deamidation (NQ),2 Succi(K)	_QK(su)NRK(su)AQ(de)EDL_	2	715.842	1.3389	0.014644	59.908	1	18111	11083	12493	13314	14143	12573
1909	QKPDGVFQEDAPVIHQEMIGGLR	23	Oxidation (M),Succi(K)	_QK(su)PDGVFQEDAPVIHQEM(ox)IGGLR_	3	894.106	0.6832	6.5624e-22	132.33	1	4318.8	2205.3	3395.9	5231.5	5256.6	4066.7
1910	QKPDGVFQEDAPVIHQEMIGGLR	23	Oxidation (M),Succi(K)	_QK(su)PDGVFQEDAPVIHQEM(ox)IGGLR_	3	894.106	1.6629	3.4004e-27	135.8	1	12872	8993.7	11148	12758	12223	9006.8
1911	QKPDGVFQEDAPVIHQEMIGGLR	23	Succi(K)	_QK(su)PDGVFQEDAPVIHQEMIGGLR_	3	888.774	1.6035	1.2342e-120	226.75	1	5927.3	3669.6	4385.7	5636	6366.8	4564.3
1912	QKPDGVFQEDAPVIHQEMIGGLR	23	Succi(K)	_QK(su)PDGVFQEDAPVIHQEMIGGLR_	4	666.833	1.5057	1.393e-21	123.12	1	10390	2776.3	4815.2	8181.5	8120.3	3567.1
1913	QKVEPLR	7	Succi(K)	_QK(su)VEPLR_	2	485.272	2.496	0.008468	63.961	2	2056.1	1685.5	1792.6	2190.7	2609.9	2318.9
1914	QKVEPLR	7	Succi(K)	_QK(su)VEPLR_	2	485.272	0.80722	0.0018147	101.54	2	2456.8	2129.5	2637.8	2582.2	2761.5	2833.2
1915	QKVEPLR	7	Succi(K)	_QK(su)VEPLR_	2	485.272	1.3018	0.017453	56.434	2	0	0	0	0	0	0
1916	QNCELFEQLGEYK	13	Unmodified	_QNCELFEQLGEYK_	3	553.256	1.9116	0.00013514	106.29	2	16464	11787	15715	15656	16236	13232
1917	QNCELFEQLGEYK	13	Unmodified	_QNCELFEQLGEYK_	2	829.38	1.6354	8.262e-24	160.8	1	21997	16045	22862	21109	20116	17496
1918	QNCELFEQLGEYKFQNALLVR	21	Succi(K)	_QNCELFEQLGEYK(su)FQNALLVR_	3	900.443	0.59958	5.7058e-46	173.03	1	4848.9	2306.1	3049.1	4850.1	5876.9	2547.9
1919	QNCELFEQLGEYKFQNALLVR	21	Deamidation (NQ),Succi(K)	_QNCELFEQ(de)LGEYK(su)FQNALLVR_	3	900.771	0.5131	1.933e-36	156.61	1	2263.4	2238.8	2248.5	2681	3136.1	2189.9
1920	QNCELFEQLGEYKFQNALLVR	21	Deamidation (NQ),Succi(K)	_Q(de)NCELFEQLGEYK(su)FQNALLVR_	3	900.771		1.8388e-117	207.07	1	0	0	0	0	0	0
1921	QNCELFEQLGEYKFQNALLVR	21	Deamidation (NQ),Succi(K)	_QNCELFEQLGEYK(su)FQN(de)ALLVR_	3	900.771	1.0782	2.5107e-67	190.1	1	1816.8	1356.9	1503.2	1523	1655.9	1264.6
1922	QQCKDIDECDIVPDACK	17	Succi(K)	_QQCK(su)DIDECDIVPDACK_	3	731.975	0.58668	1.0375e-24	151.04	2	16327	12462	14371	6601.1	6771.3	4426.9
1923	QQCKDIDECDIVPDACK	17	Succi(K)	_QQCK(su)DIDECDIVPDACK_	4	549.233	0.72768	2.9896e-05	88.385	1	0	0	0	0	0	0
1924	QQQQLQKQLLFAEFQK	16	5 Deamidation (NQ),Succi(K)	_Q(de)Q(de)Q(de)QLQK(su)Q(de)LLFAEFQ(de)K_	3	704.012		0.017351	41.621	1	0	0	0	0	0	0
1925	QREISNEAF	9	Deamidation (NQ)	_QREISN(de)EAF_	2	547.759	1.4101	0.018146	59.35	1	1355.5	1290.1	1484.2	853.84	1215.8	1363
1926	QRLKCASLQK	10	Succi(K)	_QRLK(su)CASLQK_	3	444.575	2.1212	0.0013485	103.31	2	9924.9	9985.7	12824	11106	10742	11258
1927	QRLKCASLQK	10	Succi(K)	_QRLK(su)CASLQK_	2	666.359	2.4072	0.0031451	92.247	1	14675	10521	13808	11691	11682	11423
1928	QRLKCASLQK	10	Succi(K)	_QRLK(su)CASLQK_	4	333.683	1.208	0.00064468	94.309	1	3668.9	2825	4054.3	2943.3	3218.9	3442.8
1929	QRLKCASLQK	10	Succi(K)	_QRLK(su)CASLQK_	3	444.575	0.7285	1.1107e-16	148.19	1	24382	17429	23044	19490	22398	17873
1930	QSGLYFIKPLK	11	Succi(K)	_QSGLYFIK(su)PLK_	3	465.262	1.4652	0.0014888	71.176	1	638.17	509.06	689.22	2565.7	3255.5	2725.4
1931	QSGLYFIKPLK	11	Succi(K)	_QSGLYFIK(su)PLK_	2	697.39	1.9347	0.00070257	97.463	1	2932.8	2219.3	2380.7	17242	21603	18373
1932	QTALVELVK	9	Deamidation (NQ)	_Q(de)TALVELVK_	2	501.298	1.9115	0.016011	83.182	1	20655	11362	15099	19017	16949	14731
1933	QTKGSLAER	9	Deamidation (NQ),Succi(K)	_Q(de)TK(su)GSLAER_	2	545.772	2.3757	0.012928	63.816	2	9653.9	6494.1	8218.4	8887.1	9589.5	6353.5
1934	QVWQARK	7	Deamidation (NQ)	_Q(de)VWQARK_	2	458.754	2.5647	0.0055927	64.803	1	0	0	0	0	0	0
1937	RHPDYSVVLLLR	12	Unmodified	_RHPDYSVVLLLR_	3	489.953	1.0914	4.5596e-24	155.08	2	2688.4	2712.2	2629.9	2726.2	2964.2	3217.3
1938	RHPDYSVVLLLR	12	Unmodified	_RHPDYSVVLLLR_	4	367.716	-0.5893	6.7393e-06	115.29	2	575.03	400.66	717.25	893.31	687.61	728.93
1939	RHPDYSVVLLLR	12	Unmodified	_RHPDYSVVLLLR_	3	489.953	0.078143	5.7048e-06	121.24	1	5276.2	3422.2	4293.7	4831.4	4958.2	3645.9
1940	RHPYFYAPELLFFAKR	16	Succi(K)	_RHPYFYAPELLFFAK(su)R_	4	539.534	1.1309	1.0459e-05	98.676	1	0	0	0	0	0	0
1941	RHPYFYAPELLFFAKR	16	Succi(K)	_RHPYFYAPELLFFAK(su)R_	3	719.042	0.91818	8.2984e-47	178.85	1	3148.8	2300	2473.8	3668.2	3162.6	1842.2
1942	RHPYFYAPELLFFAKR	16	Succi(K)	_RHPYFYAPELLFFAK(su)R_	4	539.534	0.39486	2.1158e-05	96.247	1	1436.4	896.82	1215.8	1070.4	1094.9	803
1943	RHPYFYAPELLFFAKR	16	Succi(K)	_RHPYFYAPELLFFAK(su)R_	3	719.042	0.97026	3.1664e-21	153.22	1	4020.1	2571.8	3177.1	3203.8	3589.1	2488.5
1944	RKMRAEK	7	Succi(K)	_RK(su)MRAEK_	2	509.777		0.0082967	49.358	1	0	0	0	0	0	0
1945	RLHEAQEKNEKLTK	14	2 Deamidation (NQ),2 Succi(K)	_RLHEAQ(de)EK(su)N(de)EK(su)LTK_	3	642.653	0.65028	0.01808	50.088	1	0	0	0	0	0	0
1946	RMPCAEDYLSVVLNQLCVLHEK	22	Oxidation (M)	_RM(ox)PCAEDYLSVVLNQLCVLHEK_	4	673.333	1.6324	4.645e-37	156.23	1	2166.4	1429.4	1989.4	2462.5	1798.7	1740.2
1947	RMPCAEDYLSVVLNQLCVLHEKTPVSDRVTK	31	Oxidation (M),Succi(K)	_RM(ox)PCAEDYLSVVLNQLCVLHEK(su)TPVSDRVTK_	5	755.579	1.6402	1.8725e-10	77.493	1	0	0	0	0	0	0
1948	RMPCAEDYLSVVLNQLCVLHEKTPVSDRVTK	31	Succi(K)	_RMPCAEDYLSVVLNQLCVLHEK(su)TPVSDRVTK_	5	752.38	1.4451	2.9528e-07	59.818	1	0	0	0	0	0	0
1949	RPCFESLKADK	11	Succi(K)	_RPCFESLK(su)ADK_	3	484.238	0.82464	0.0054917	74.987	1	13934	11079	13900	11941	13242	11126
1950	RPCFSALEVDETYVPK	16	Unmodified	_RPCFSALEVDETYVPK_	3	637.649	0.44983	9.2022e-12	130.29	2	15319	10577	15261	15063	14613	11802
1951	RPCFSALEVDETYVPK	16	Unmodified	_RPCFSALEVDETYVPK_	4	478.488	0.65852	0.00083842	70.197	1	0	0	0	0	0	0
1952	RPCFSALEVDETYVPK	16	Unmodified	_RPCFSALEVDETYVPK_	3	637.649	0.87883	0.00084791	79.393	2	0	0	0	0	0	0
1953	RQQEQQVPILEK	12	3 Deamidation (NQ)	_RQ(de)Q(de)EQ(de)QVPILEK_	3	500.263	0.67994	0.0036955	69.03	1	0	0	0	0	0	0
1954	RRNTQRKDK	9	Deamidation (NQ),Succi(K)	_RRN(de)TQRK(su)DK_	3	434.901	1.4095	0.018173	43.635	1	0	0	0	0	0	0
1955	RSNCKPIPANLQLCHGIEYQNMR	23	Succi(K)	_RSNCK(su)PIPANLQLCHGIEYQNMR_	4	725.599	1.4672	1.2809e-11	92.412	1	0	0	0	0	0	0
1956	RTVAAPSVFIFPPSDEQLK	19	Unmodified	_RTVAAPSVFIFPPSDEQLK_	3	701.381	1.7523	0.0039286	59.339	1	0	0	0	0	0	0
1957	RYKAAFTECCQAADK	15	Succi(K)	_RYK(su)AAFTECCQAADK_	3	640.286	0.050221	7.4465e-11	125.98	2	7070.5	5043.2	6364.8	4577.1	5415.8	4578.2
1958	RYKAAFTECCQAADK	15	Succi(K)	_RYK(su)AAFTECCQAADK_	3	640.286		6.7385e-14	107.51	1	0	0	0	0	0	0
1959	SASDLTWDNLK	11	Unmodified	_SASDLTWDNLK_	2	625.307	1.4518	9.3536e-06	123.95	1	0	0	0	0	0	0
1960	SASDLTWDNLK	11	Unmodified	_SASDLTWDNLK_	3	417.207	1.3961	0.019466	81.017	1	0	0	0	0	0	0
1961	SASDLTWDNLKGK	13	Succi(K)	_SASDLTWDNLK(su)GK_	3	512.251	1.389	3.4775e-34	166.04	3	13870	9351.1	12401	14715	17528	11738
1962	SASDLTWDNLKGK	13	Succi(K)	_SASDLTWDNLK(su)GK_	2	767.873	1.0126	3.8608e-106	222.29	2	12122	9625.1	12174	12586	15889	12234
1963	SASDLTWDNLKGK	13	Succi(K)	_SASDLTWDNLK(su)GK_	4	384.44	0.45349	2.7938e-12	133.05	1	2633.2	1670.2	2874.1	2699.1	2992.9	2355.9
1964	SASDLTWDNLKGK	13	Succi(K)	_SASDLTWDNLK(su)GK_	3	512.251		0.019947	41.293	1	0	0	0	0	0	0
1965	SASDLTWDNLKGK	13	Succi(K)	_SASDLTWDNLK(su)GK_	3	512.251	1.0821	0.010503	56.569	1	13989	16121	18805	10570	10253	11327
1966	SASDLTWDNLKGK	13	Deamidation (NQ),Succi(K)	_SASDLTWDN(de)LK(su)GK_	3	512.579	1.5111	6.7538e-18	150.69	1	5503.6	3645.1	4853.7	6222.9	6578.5	5411.1
1967	SASDLTWDNLKGKK	14	Succi(K)	_SASDLTWDNLK(su)GKK_	4	416.464	0.20645	0.00011158	90.759	1	0	0	0	0	0	0
1968	SASDLTWDNLKGKK	14	Succi(K)	_SASDLTWDNLK(su)GKK_	3	554.949	0.73293	4.3592e-05	100.4	1	13211	10673	12228	10117	10548	9361.8
1969	SASDLTWDNLKGKK	14	Succi(K)	_SASDLTWDNLK(su)GKK_	3	554.949	1.0217	1.6758e-06	113.4	2	7043.6	6342.9	7308.5	5945	6787.4	6219.1
1970	SASDLTWDNLKGKK	14	Succi(K)	_SASDLTWDNLK(su)GKK_	4	416.464	1.2135	2.8691e-09	122.66	2	7439.5	6546.6	7716.6	6927.5	8195.9	8325.7
1971	SASDLTWDNLKGKK	14	Succi(K)	_SASDLTWDNLKGK(su)K_	4	416.464	2.2495	3.0289e-07	113.69	1	0	0	0	0	0	0
1972	SCDKTHTCPPCPAPELLGGPSVFLFPPKPK	30	Succi(K)	_SCDKTHTCPPCPAPELLGGPSVFLFPPK(su)PK_	5	687.737	1.024	3.0151e-14	85.881	2	902.56	1082.6	1333.2	753.28	760.18	561.25
1973	SCDKTHTCPPCPAPELLGGPSVFLFPPKPK	30	Succi(K)	_SCDK(su)THTCPPCPAPELLGGPSVFLFPPKPK_	4	859.42	0.83419	3.6332e-57	156.26	2	14223	11591	13241	6855.7	7470.2	5595.8
1974	SCDKTHTCPPCPAPELLGGPSVFLFPPKPK	30	2 Succi(K)	_SCDK(su)THTCPPCPAPELLGGPSVFLFPPK(su)PK_	4	884.424	0.75161	1.9312e-39	131.95	1	4910.2	3912.6	4603.9	2745.4	3046.6	1806.5
1975	SCDKTHTCPPCPAPELLGGPSVFLFPPKPK	30	2 Succi(K)	_SCDK(su)THTCPPCPAPELLGGPSVFLFPPK(su)PK_	4	884.424	0.85749	2.1504e-33	122.47	1	4882.8	3831.8	5531.5	3308.1	3129.8	2585.9
1976	SCHTAVGR	8	Unmodified	_SCHTAVGR_	3	296.477	0.65343	0.0046437	106.04	1	0	0	0	0	0	0
1977	SCHTAVGR	8	Unmodified	_SCHTAVGR_	2	444.211	2.2457	3.0781e-07	131.22	1	5322.9	4592.5	5700.9	4915.2	4567.5	4174
1978	SCHTAVGR	8	Unmodified	_SCHTAVGR_	2	444.211	-0.77935	0.00037693	119.21	1	4925.7	3920.3	4622.8	3964.4	3708.2	3306.5
1979	SCHTAVGR	8	Unmodified	_SCHTAVGR_	3	296.477	-2.5999	0.021808	82.716	1	0	0	0	0	0	0
1980	SCHTGLGR	8	Unmodified	_SCHTGLGR_	3	296.477		0.021431	82.529	1	0	0	0	0	0	0
1981	SCHTGLGR	8	Unmodified	_SCHTGLGR_	3	296.477		0.025466	77.072	1	0	0	0	0	0	0
1982	SDIISLD	7	Unmodified	_SDIISLD_	2	381.698		0.006528	57.102	1	0	0	0	0	0	0
1983	SEETKENEGFTVTAEGK	17	Succi(K)	_SEETK(su)ENEGFTVTAEGK_	3	652.629	2.0127	1.5366e-19	139.88	1	0	0	0	0	0	0
1984	SEFPESWLWNVEDLKEPPKNGISTK	25	Deamidation (NQ),Succi(K)	_SEFPESWLWNVEDLKEPPK(su)N(de)GISTK_	4	758.62	1.2136	3.4861e-53	170.65	1	0	0	0	0	0	0
1985	SETAEELKK	9	Succi(K)	_SETAEELK(su)K_	3	378.856	1.2359	0.00045862	96.668	1	0	0	0	0	0	0
1986	SETKDLLFR	9	Succi(K)	_SETK(su)DLLFR_	2	604.812	0.25418	0.0027528	76.332	2	6200.6	3812.3	5317.1	4599.2	3898.6	3360.5
1987	SETKDLLFRDDTVCLAK	17	Succi(K)	_SETK(su)DLLFRDDTVCLAK_	3	704.349	2.7509	4.5869e-76	202.07	3	31882	25673	34700	29947	32505	27681
1988	SETKDLLFRDDTVCLAK	17	Succi(K)	_SETK(su)DLLFRDDTVCLAK_	4	528.514	2.7207	2.3507e-16	130.87	2	16108	13444	17799	15252	16663	14019
1989	SETKDLLFRDDTVCLAK	17	Succi(K)	_SETK(su)DLLFRDDTVCLAK_	2	1056.02	1.8647	2.9738e-129	238.19	1	30430	26795	31494	25938	32323	27743
1990	SETKDLLFRDDTVCLAK	17	Succi(K)	_SETK(su)DLLFRDDTVCLAK_	3	704.349	1.8934	7.3629e-40	173.21	2	14775	12134	16082	14000	14757	12296
1991	SETKDLLFRDDTVCLAK	17	Succi(K)	_SETK(su)DLLFRDDTVCLAK_	4	528.514	1.8609	1.3923e-05	94.387	1	9056.2	6986.6	9089.1	8540.6	8526.8	8342.5
1992	SETKDLLFRDDTVCLAK	17	Succi(K)	_SETK(su)DLLFRDDTVCLAK_	3	704.349	1.0001	3.817e-50	182.82	1	24956	16973	23872	26738	27394	20210
1993	SETKDLLFRDDTVCLAK	17	Succi(K)	_SETK(su)DLLFRDDTVCLAK_	3	704.349	0.93598	2.8556e-10	114.55	1	11367	5856.8	8017	12181	14563	6484.7
1994	SHCIAEVENDEMPADLPSLAADFVESK	27	Oxidation (M)	_SHCIAEVENDEM(ox)PADLPSLAADFVESK_	4	748.34	1.9585	1.0359e-33	141.48	1	0	0	0	0	0	0
1995	SHCIAEVENDEMPADLPSLAADFVESK	27	Oxidation (M)	_SHCIAEVENDEM(ox)PADLPSLAADFVESK_	4	748.34	0.3723	4.0241e-22	112.34	1	0	0	0	0	0	0
1996	SHCIAEVENDEMPADLPSLAADFVESKDVCK	31	Oxidation (M),Succi(K)	_SHCIAEVENDEM(ox)PADLPSLAADFVESK(su)DVCK_	4	898.9	1.1152	1.9279e-175	246.31	3	52168	36386	46195	42042	42578	30438
1997	SHCIAEVENDEMPADLPSLAADFVESKDVCK	31	Oxidation (M),Succi(K)	_SHCIAEVENDEM(ox)PADLPSLAADFVESK(su)DVCK_	5	719.321	1.9573	5.236e-93	195.27	2	9219.1	5976.6	8441.4	7402.7	9082.9	6661.5
1998	SHCIAEVENDEMPADLPSLAADFVESKDVCK	31	Oxidation (M),Succi(K)	_SHCIAEVENDEM(ox)PADLPSLAADFVESK(su)DVCK_	3	1198.2	0.95295	8.6328e-174	239.69	2	17516	13310	18176	16472	17716	13385
1999	SHCIAEVENDEMPADLPSLAADFVESKDVCK	31	Oxidation (M),Succi(K)	_SHCIAEVENDEM(ox)PADLPSLAADFVESK(su)DVCK_	4	898.9	0.80604	1.7344e-29	116.52	6	48569	38106	42468	38816	44751	35381
2000	SHCIAEVENDEMPADLPSLAADFVESKDVCK	31	Oxidation (M),Succi(K)	_SHCIAEVENDEM(ox)PADLPSLAADFVESK(su)DVCK_	4	898.9	1.3815	2.2705e-29	114.79	4	1709.7	1443.4	1607.1	1574.8	2231.9	1325.1
2001	SHCIAEVENDEMPADLPSLAADFVESKDVCK	31	Oxidation (M),Succi(K)	_SHCIAEVENDEM(ox)PADLPSLAADFVESK(su)DVCK_	4	898.9	1.2359	1.1475e-136	222.95	2	37826	24965	32907	30995	36660	24151
2002	SHCIAEVENDEMPADLPSLAADFVESKDVCK	31	Oxidation (M),Succi(K)	_SHCIAEVENDEM(ox)PADLPSLAADFVESK(su)DVCK_	5	719.321	1.7431	1.271e-47	144.78	1	1732.4	1215	1498.8	1320	1704.1	1194.3
2003	SHCIAEVENDEMPADLPSLAADFVESKDVCK	31	Oxidation (M),Succi(K)	_SHCIAEVENDEM(ox)PADLPSLAADFVESK(su)DVCK_	4	898.9	1.2066	2.5824e-29	113.79	3	17722	12498	15764	13929	16138	11108
2004	SHCIAEVENDEMPADLPSLAADFVESKDVCK	31	Oxidation (M),Succi(K)	_SHCIAEVENDEM(ox)PADLPSLAADFVESK(su)DVCK_	4	898.9	0.78445	2.4677e-92	191.22	1	3581.5	2143.7	3088.2	2910.3	3068.3	2309.2
[truncated: 468 more rows]

## Sheet: Statistics
Peptide length	Number of peptides	Number of modification sites per protein	Number of proteins
7	99	1	96
8	207	2	33
9	157	3	9
10	278	4	6
11	96	5	9
12	219	7	1
13	182	8	2
14	156	9	1
15	109	11	1
16	106	14	1
17	133	40	1
18	56	49	1
19	64
20	48
21	129
22	83
23	82
24	30
25	38
26	28
27	26
28	32
29	11
30	31
31	38
32	3
33	14
34	9
36	1
37	2

## Sheet: Repeatability
	Pearson's correlation of quantitation
		C1	C2	C3	T1	T2	T3
	C1	1	0.76	0.8	-0.65	-0.69	-0.87
	C2	0.76	1	0.96	-0.87	-0.86	-0.57
	C3	0.8	0.96	1	-0.86	-0.87	-0.63
	T1	-0.65	-0.87	-0.86	1	0.91	0.59
	T2	-0.69	-0.86	-0.87	0.91	1	0.64
	T3	-0.87	-0.57	-0.63	0.59	0.64	1
